# Supplementary material for: Wolbachia-Mitochondrial DNA Associations in Transitional Populations of Rhagoletis cerasi
Source: Insects. 2020 Oct 5;11(10):675. doi: 10.3390/insects11100675 (PMC7650823; doi:10.3390/insects11100675)
Supplement: Supplementary file 1 [file insects-11-00675-s001.zip]

Archive with 3 entries (2 files):
- insects-931589-supplementary materials/
- insects-931589-supplementary materials/Figure S1.pdf
- insects-931589-supplementary materials/Table S1.xlsx
