# Supplementary material for: Wolbachia-Mitochondrial DNA Associations in Transitional Populations of Rhagoletis cerasi
Source: Insects. 2020 Oct 5;11(10):675. doi: 10.3390/insects11100675 (PMC7650823; doi:10.3390/insects11100675)
Supplement: Supplementary file 1 [file insects-11-00675-s001.zip › insects-931589-supplementary materials/Table S1.xlsx]

## Sheet: Table_S1
Supplementary table S1 Method used for mitochondrial haplotype determination for each Rhagoletis cerasi individual accompanied by the Sanger sequence where applicable.
Population ID	Sample ID	PCR-RFLP	Sanger sequencing	mt haplotype	mtDNA amplified sequence
CZ-1	CZ1-1	+	-	2	NA
CZ-1	CZ1-2	+	-	2	NA
CZ-1	CZ1-3	+	-	2	NA
CZ-1	CZ1-4	+	-	2	NA
CZ-1	CZ1-5	+	-	2	NA
CZ-1	CZ1-6	+	-	2	NA
CZ-1	CZ1-7	+	-	2	NA
CZ-1	CZ1-8	+	-	2	NA
CZ-1	CZ1-9	+	-	2	NA
CZ-1	CZ1-10	+	-	2	NA
CZ-1	CZ1-11	+	-	2	NA
CZ-1	CZ1-12	+	-	2	NA
CZ-1	CZ1-13	+	-	2	NA
CZ-1	CZ1-14	+	-	2	NA
CZ-1	CZ1-15	+	-	2	NA
CZ-1	CZ1-16	+	-	2	NA
CZ-1	CZ1-17	+	-	2	NA
CZ-1	CZ1-18	+	-	2	NA
CZ-1	CZ1-19	+	-	2	NA
CZ-1	CZ1-20	+	-	2	NA
CZ-1	CZ1-21	+	-	2	NA
CZ-1	CZ1-22	+	-	2	NA
CZ-1	CZ1-23	+	-	2	NA
CZ-1	CZ1-24	+	-	2	NA
CZ-1	CZ1-25	+	-	2	NA
CZ-1	CZ1-26	+	-	2	NA
CZ-1	CZ1-27	+	-	2	NA
CZ-1	CZ1-28	+	-	2	NA
CZ-1	CZ1-29	+	-	2	NA
CZ-1	CZ1-30	+	-	2	NA
CZ-1	CZ1-31	+	-	2	NA
CZ-1	CZ1-32	+	-	2	NA
CZ-1	CZ1-33	+	-	2	NA
CZ-1	CZ1-34	+	-	2	NA
CZ-1	CZ1-35	+	-	2	NA
CZ-1	CZ1-36	+	-	2	NA
CZ-1	CZ1-37	+	-	2	NA
CZ-1	CZ1-38	+	-	2	NA
CZ-1	CZ1-39	+	-	2	NA
CZ-1	CZ1-40	+	-	2	NA
CZ-1	CZ1-41	+	-	2	NA
CZ-1	CZ1-42	+	-	2	NA
CZ-1	CZ1-43	+	-	2	NA
CZ-1	CZ1-44	+	-	2	NA
CZ-1	CZ1-45	+	-	2	NA
CZ-1	CZ1-46	+	-	2	NA
CZ-1	CZ1-47	+	-	2	NA
CZ-1	CZ1-48	+	-	2	NA
CZ-2	CZ2-1	+	+	2	AACTGTGTTCTGCTGGTGGTGTATTTTGTAATCATTCAATTTCGAAGAATTTAATTCGTATTGAATAAATTACTTCGACGTTGTGAAATTAATCTTTCTCAAATAATAAACAAAAAAAATAAAATTCCTAGTAATGAGATAGAAGATCCAATAGTTGAAACTACATTTCATGTAGTATATGCATCTGGATAATCTGAGTATCGACGAGGTATTCCTGATAGGCCTAAAAAATGTTGGGGGAAAAATGTTAAATTTACACCAATAAATATAATTAGAAATTGACTTTTTAATCATTTTGGATTTATAGTTAATCCTGTAAATAAAGGATATCAATGAACAAGTCCGGCTATAATAGCAAATACAGCTCCTATAGATAATACATAATGGAAATGTGCAACT…
CZ-2	CZ2-2	+	+	2	AACTGTGTTCTGCTGGTGGTGTATTTTGTAATCATTCAATTGAAGAATTTAATTGTATTGAATAAATTACTTGACGTTGTGAAATTAATCTTTCTCAAATAATAAACAAAAAAAATAAAATTCCTAGTAATGAGATAGAAGATCCAATAGTTGAAACTACATTTCATGTAGTATATGCATCTGGATAATCTGAGTATCGACGAGGTATTCCTGATAGGCCTAAAAAATGTTGGGGGAAAAATGTTAAATTTACACCAATAAATATAATTAGAAATTGACTTTTTAATCATTTTGGATTTATAGTTAATCCTGTAAATAAAGGATATCAATGAACAAGTCCGGCTATAATAGCAAATACAGCTCCTATAGATAATACATAATGGAAATGTGCAACTACAT…
CZ-2	CZ2-3	+	+	2	AACTGTGTTCTGCTGGTGGTGTATTTTGTAATCATTCAATTGAAGAATTTAATTGTATTGAATAAATTACTTGACGTTGTGAAATTAATCTTTCTCAAATAATAAACAAAAAAAATAAAATTCCTAGTAATGAGATAGAAGATCCAATAGTTGAAACTACATTTCATGTAGTATATGCATCTGGATAATCTGAGTATCGACGAGGTATTCCTGATAGGCCTAAAAAATGTTGGGGGAAAAATGTTAAATTTACACCAATAAATATAATTAGAAATTGACTTTTTAATCATTTTGGATTTATAGTTAATCCTGTAAATAAAGGATATCAATGAACAAGTCCGGCTATAATAGCAAATACAGCTCCTATAGATAATACATAATGGAAATGTGCAACTACAT…
CZ-2	CZ2-4	+	+	2	AACTGTGTTCTGCTGGTGGTGTATTTTGTAATCATTCAATTGAAGAATTTAATTGTATTGAATAAATTACTTGACGTTGTGAAATTAATCTTTCTCAAATAATAAACAAAAAAAATAAAATTCCTAGTAATGAGATAGAAGATCCAATAGTTGAAACTACATTTCATGTAGTATATGCATCTGGATAATCTGAGTATCGACGAGGTATTCCTGATAGGCCTAAAAAATGTTGGGGGAAAAATGTTAAATTTACACCAATAAATATAATTAGAAATTGACTTTTTAATCATTTTGGATTTATAGTTAATCCTGTAAATAAAGGATATCAATGAACAAGTCCGGCTATAATAGCAAATACAGCTCCTATAGATAATACATAATGGAAATGTGCAACTACAT…
CZ-2	CZ2-5	+	+	2	TGTGTTCTGCTGGTGGTGTATTTTGTAATCATTCAATTGAAGAATTTAATTGTATTGAATAAATTACTTGACGTTGTGAAATTAATCTTTCTCAAATAATAAACAAAAAAAATAAAATTCCTAGTAATGAGATAGAAGATCCAATAGTTGAAACTACATTTCATGTAGTATATGCATCTGGATAATCTGAGTATCGACGAGGTATTCCTGATAGGCCTAAAAAATGTTGGGGGAAAAATGTTAAATTTACACCAATAAATATAATTAGAAATTGACTTTTTAATCATTTTGGATTTATAGTTAATCCTGTAAATAAAGGATATCAATGAACAAGTCCGGCTATAATAGCAAATACAGCTCCTATAGATAATACATAATGGAAATGTGCAACTACATAGT…
CZ-2	CZ2-6	+	+	2	AACTGTGTTCTGCTGGTGGTGTATTTTGTAATCATTCAATTGAAGAATTTAATTGTATTGAATAAATTACTTGACGTTGTGAAATTAATCTTTCTCAAATAATAAACAAAAAAAATAAAATTCCTAGTAATGAGATAGAAGATCCAATAGTTGAAACTACATTTCATGTAGTATATGCATCTGGATAATCTGAGTATCGACGAGGTATTCCTGATAGGCCTAAAAAATGTTGGGGGAAAAATGTTAAATTTACACCAATAAATATAATTAGAAATTGACTTTTTAATCATTTTGGATTTATAGTTAATCCTGTAAATAAAGGATATCAATGAACAAGTCCGGCTATAATAGCAAATACAGCTCCTATAGATAATACATAATGGAAATGTGCAACTACAT…
CZ-2	CZ2-7	+	+	2	ACTGTGTTCTGCTGGTGGTGTATTTTGTAATCATTCAATTGAAGAATTTAATTGTATTGAATAAATTACTTGACGTTGTGAAATTAATCTTTCTCAAATAATAAACAAAAAAAATAAAATTCCTAGTAATGAGATAGAAGATCCAATAGTTGAAACTACATTTCATGTAGTATATGCATCTGGATAATCTGAGTATCGACGAGGTATTCCTGATAGGCCTAAAAAATGTTGGGGGAAAAATGTTAAATTTACACCAATAAATATAATTAGAAATTGACTTTTTAATCATTTTGGATTTATAGTTAATCCTGTAAATAAAGGATATCAATGAACAAGTCCGGCTATAATAGCAAATACAGCTCCTATAGATAATACATAATGGAAATGTGCAACTACATA…
CZ-2	CZ2-8	+	+	2	TGTGTTCTGCTGGTGGTGTATTTTGTAATCATTCAATTGAAGAATTTAATTGTATTGAATAAATTACTTGACGTTGTGAAATTAATCTTTCTCAAATAATAAACAAAAAAAATAAAATTCCTAGTAATGAGATAGAAGATCCAATAGTTGAAACTACATTTCATGTAGTATATGCATCTGGATAATCTGAGTATCGACGAGGTATTCCTGATAGGCCTAAAAAATGTTGGGGGAAAAATGTTAAATTTACACCAATAAATATAATTAGAAATTGACTTTTTAATCATTTTGGATTTATAGTTAATCCTGTAAATAAAGGATATCAATGAACAAGTCCGGCTATAATAGCAAATACAGCTCCTATAGATAATACATAATGGAAATGTGCAACTACATAGT…
CZ-2	CZ2-9	+	+	2	AACTGTGTTCTGCTGGTGGTGTATTTTGTAATCATTCAATTGAAGAATTTAATTGTATTGAATAAATTACTTGACGTTGTGAAATTAATCTTTCTCAAATAATAAACAAAAAAAATAAAATTCCTAGTAATGAGATAGAAGATCCAATAGTTGAAACTACATTTCATGTAGTATATGCATCTGGATAATCTGAGTATCGACGAGGTATTCCTGATAGGCCTAAAAAATGTTGGGGGAAAAATGTTAAATTTACACCAATAAATATAATTAGAAATTGACTTTTTAATCATTTTGGATTTATAGTTAATCCTGTAAATAAAGGATATCAATGAACAAGTCCGGCTATAATAGCAAATACAGCTCCTATAGATAATACATAATGGAAATGTGCAACTACAT…
CZ-2	CZ2-10	+	+	2	AACTGTGTTCTGCTGGTGGTGTATTTTGTAATCATTCAATTGAAGAATTTAATTGTATTGAATAAATTACTTGACGTTGTGAAATTAATCTTTCTCAAATAATAAACAAAAAAAATAAAATTCCTAGTAATGAGATAGAAGATCCAATAGTTGAAACTACATTTCATGTAGTATATGCATCTGGATAATCTGAGTATCGACGAGGTATTCCTGATAGGCCTAAAAAATGTTGGGGGAAAAATGTTAAATTTACACCAATAAATATAATTAGAAATTGACTTTTTAATCATTTTGGATTTATAGTTAATCCTGTAAATAAAGGATATCAATGAACAAGTCCGGCTATAATAGCAAATACAGCTCCTATAGATAATACATAATGGAAATGTGCAACTACAT…
CZ-2	CZ2-11	+	+	2	AACTGTGTTCTGCTGGTGGTGTATTTTGTAATCATTCAATTGAAGAATTTAATTGTATTGAATAAATTACTTGACGTTGTGAAATTAATCTTTCTCAAATAATAAACAAAAAAAATAAAATTCCTAGTAATGAGATAGAAGATCCAATAGTTGAAACTACATTTCATGTAGTATATGCATCTGGATAATCTGAGTATCGACGAGGTATTCCTGATAGGCCTAAAAAATGTTGGGGGAAAAATGTTAAATTTACACCAATAAATATAATTAGAAATTGACTTTTTAATCATTTTGGATTTATAGTTAATCCTGTAAATAAAGGATATCAATGAACAAGTCCGGCTATAATAGCAAATACAGCTCCTATAGATAATACATAATGGAAATGTGCAACTACAT…
CZ-2	CZ2-12	+	+	2	TAACTGTGTTCTGCTGGTGGTGTATTTTGTAATCATTCAATTGAAGAATTTAATTGTATTGAATAAATTACTTGACGTTGTGAAATTAATCTTTCTCAAATAATAAACAAAAAAAATAAAATTCCTAGTAATGAGATAGAAGATCCAATAGTTGAAACTACATTTCATGTAGTATATGCATCTGGATAATCTGAGTATCGACGAGGTATTCCTGATAGGCCTAAAAAATGTTGGGGGAAAAATGTTAAATTTACACCAATAAATATAATTAGAAATTGACTTTTTAATCATTTTGGATTTATAGTTAATCCTGTAAATAAAGGATATCAATGAACAAGTCCGGCTATAATAGCAAATACAGCTCCTATAGATAATACATAATGGAAATGTGCAACTACA…
CZ-2	CZ2-13	+	+	2	TAACTGTGTTCTGCTGGTGGTGTATTTTGTAATCATTCAATTGAAGAATTTAATTGTATTGAATAAATTACTTGACGTTGTGAAATTAATCTTTCTCAAATAATAAACAAAAAAAATAAAATTCCTAGTAATGAGATAGAAGATCCAATAGTTGAAACTACATTTCATGTAGTATATGCATCTGGATAATCTGAGTATCGACGAGGTATTCCTGATAGGCCTAAAAAATGTTGGGGGAAAAATGTTAAATTTACACCAATAAATATAATTAGAAATTGACTTTTTAATCATTTTGGATTTATAGTTAATCCTGTAAATAAAGGATATCAATGAACAAGTCCGGCTATAATAGCAAATACAGCTCCTATAGATAATACATAATGGAAATGTGCAACTACA…
CZ-2	CZ2-14	+	+	2	AACTGTGTTCTGCTGGTGGTGTATTTTGTAATCATTCAATTGAAGAATTTAATTGTATTGAATAAATTACTTGACGTTGTGAAATTAATCTTTCTCAAATAATAAACAAAAAAAATAAAATTCCTAGTAATGAGATAGAAGATCCAATAGTTGAAACTACATTTCATGTAGTATATGCATCTGGATAATCTGAGTATCGACGAGGTATTCCTGATAGGCCTAAAAAATGTTGGGGGAAAAATGTTAAATTTACACCAATAAATATAATTAGAAATTGACTTTTTAATCATTTTGGATTTATAGTTAATCCTGTAAATAAAGGATATCAATGAACAAGTCCGGCTATAATAGCAAATACAGCTCCTATAGATAATACATAATGGAAATGTGCAACTACAT…
CZ-2	CZ2-15	+	+	2	TAACTGTGTTCTGCTGGTGGTGTATTTTGTAATCATTCAATTGAAGAATTTAATTGTATTGAATAAATTACTTGACGTTGTGAAATTAATCTTTCTCAAATAATAAACAAAAAAAATAAAATTCCTAGTAATGAGATAGAAGATCCAATAGTTGAAACTACATTTCATGTAGTATATGCATCTGGATAATCTGAGTATCGACGAGGTATTCCTGATAGGCCTAAAAAATGTTGGGGGAAAAATGTTAAATTTACACCAATAAATATAATTAGAAATTGACTTTTTAATCATTTTGGATTTATAGTTAATCCTGTAAATAAAGGATATCAATGAACAAGTCCGGCTATAATAGCAAATACAGCTCCTATAGATAATACATAATGGAAATGTGCAACTACA…
CZ-2	CZ2-16	+	+	2	TAACTGTGTTCTGCTGGTGGTGTATTTTGTAATCATTCAATTGAAGAATTTAATTGTATTGAATAAATTACTTGACGTTGTGAAATTAATCTTTCTCAAATAATAAACAAAAAAAATAAAATTCCTAGTAATGAGATAGAAGATCCAATAGTTGAAACTACATTTCATGTAGTATATGCATCTGGATAATCTGAGTATCGACGAGGTATTCCTGATAGGCCTAAAAAATGTTGGGGGAAAAATGTTAAATTTACACCAATAAATATAATTAGAAATTGACTTTTTAATCATTTTGGATTTATAGTTAATCCTGTAAATAAAGGATATCAATGAACAAGTCCGGCTATAATAGCAAATACAGCTCCTATAGATAATACATAATGGAAATGTGCAACTACA…
CZ-2	CZ2-17	+	+	2	ATAACTGTGTTCTGCTGGTGGTGTATTTTGTAATCATTCAATTGAAGAATTTAATTGTATTGAATAAATTACTTGACGTTGTGAAATTAATCTTTCTCAAATAATAAACAAAAAAAATAAAATTCCTAGTAATGAGATAGAAGATCCAATAGTTGAAACTACATTTCATGTAGTATATGCATCTGGATAATCTGAGTATCGACGAGGTATTCCTGATAGGCCTAAAAAATGTTGGGGGAAAAATGTTAAATTTACACCAATAAATATAATTAGAAATTGACTTTTTAATCATTTTGGATTTATAGTTAATCCTGTAAATAAAGGATATCAATGAACAAGTCCGGCTATAATAGCAAATACAGCTCCTATAGATAATACATAATGGAAATGTGCAACTAC…
CZ-2	CZ2-18	+	+	2	TAACTGTGTTCTGCTGGTGGTGTATTTTGTAATCATTCAATTGAAGAATTTAATTGTATTGAATAAATTACTTGACGTTGTGAAATTAATCTTTCTCAAATAATAAACAAAAAAAATAAAATTCCTAGTAATGAGATAGAAGATCCAATAGTTGAAACTACATTTCATGTAGTATATGCATCTGGATAATCTGAGTATCGACGAGGTATTCCTGATAGGCCTAAAAAATGTTGGGGGAAAAATGTTAAATTTACACCAATAAATATAATTAGAAATTGACTTTTTAATCATTTTGGATTTATAGTTAATCCTGTAAATAAAGGATATCAATGAACAAGTCCGGCTATAATAGCAAATACAGCTCCTATAGATAATACATAATGGAAATGTGCAACTACA…
CZ-3	CZ3-1	+	+	2	AACTGTGTTCTGCTGGTGGTGTATTTTGTAATCATTCAATTGAAGAATTTAATTGTATTGAATAAATTACTTGACGTTGTGAAATTAATCTTTCTCAAATAATAAACAAAAAAAATAAAATTCCTAGTAATGAGATAGAAGATCCAATAGTTGAAACTACATTTCATGTAGTATATGCATCTGGATAATCTGAGTATCGACGAGGTATTCCTGATAGGCCTAAAAAATGTTGGGGGAAAAATGTTAAATTTACACCAATAAATATAATTAGAAATTGACTTTTTAATCATTTTGGATTTATAGTTAATCCTGTAAATAAAGGATATCAATGAACAAGTCCGGCTATAATAGCAAATACAGCTCCTATAGATAATACATAATGGAAATGTGCAACTACAT…
CZ-3	CZ3-2	+	+	2	CTGTGTTCTGCTGGTGGTGTATTTTGTAATCATTCAATTGAAGAATTTAATTGTATTGAATAAATTACTTGACGTTGTGAAATTAATCTTTCTCAAATAATAAACAAAAAAAATAAAATTCCTAGTAATGAGATAGAAGATCCAATAGTTGAAACTACATTTCATGTAGTATATGCATCTGGATAATCTGAGTATCGACGAGGTATTCCTGATAGGCCTAAAAAATGTTGGGGGAAAAATGTTAAATTTACACCAATAAATATAATTAGAAATTGACTTTTTAATCATTTTGGATTTATAGTTAATCCTGTAAATAAAGGATATCAATGAACAAGTCCGGCTATAATAGCAAATACAGCTCCTATAGATAATACATAATGGAAATGTGCAACTACATAG…
CZ-3	CZ3-3	+	+	2	TGTGTTCTGCTGGTGGTGTATTTTGTAATCATTCAATTGAAGAATTTAATTGTATTGAATAAATTACTTGACGTTGTGAAATTAATCTTTCTCAAATAATAAACAAAAAAAATAAAATTCCTAGTAATGAGATAGAAGATCCAATAGTTGAAACTACATTTCATGTAGTATATGCATCTGGATAATCTGAGTATCGACGAGGTATTCCTGATAGGCCTAAAAAATGTTGGGGGAAAAATGTTAAATTTACACCAATAAATATAATTAGAAATTGACTTTTTAATCATTTTGGATTTATAGTTAATCCTGTAAATAAAGGATATCAATGAACAAGTCCGGCTATAATAGCAAATACAGCTCCTATAGATAATACATAATGGAAATGTGCAACTACATAGT…
CZ-3	CZ3-4	+	+	2	GTGTTCTGCTGGTGGTGTATTTTGTAATCATTCAATTGAAGAATTTAATTGTATTGAATAAATTACTTGACGTTGTGAAATTAATCTTTCTCAAATAATAAACAAAAAAAATAAAATTCCTAGTAATGAGATAGAAGATCCAATAGTTGAAACTACATTTCATGTAGTATATGCATCTGGATAATCTGAGTATCGACGAGGTATTCCTGATAGGCCTAAAAAATGTTGGGGGAAAAATGTTAAATTTACACCAATAAATATAATTAGAAATTGACTTTTTAATCATTTTGGATTTATAGTTAATCCTGTAAATAAAGGATATCAATGAACAAGTCCGGCTATAATAGCAAATACAGCTCCTATAGATAATACATAATGGAAATGTGCAACTACATAGTA…
CZ-3	CZ3-5	+	+	2	ACTGTGTTCTGCTGGTGGTGTATTTTGTAATCATTCAATTGAAGAATTTAATTGTATTGAATAAATTACTTGACGTTGTGAAATTAATCTTTCTCAAATAATAAACAAAAAAAATAAAATTCCTAGTAATGAGATAGAAGATCCAATAGTTGAAACTACATTTCATGTAGTATATGCATCTGGATAATCTGAGTATCGACGAGGTATTCCTGATAGGCCTAAAAAATGTTGGGGGAAAAATGTTAAATTTACACCAATAAATATAATTAGAAATTGACTTTTTAATCATTTTGGATTTATAGTTAATCCTGTAAATAAAGGATATCAATGAACAAGTCCGGCTATAATAGCAAATACAGCTCCTATAGATAATACATAATGGAAATGTGCAACTACATA…
CZ-3	CZ3-6	+	+	2	TGTGTTCTGCTGGTGGTGTATTTTGTAATCATTCAATTGAAGAATTTAATTGTATTGAATAAATTACTTGACGTTGTGAAATTAATCTTTCTCAAATAATAAACAAAAAAAATAAAATTCCTAGTAATGAGATAGAAGATCCAATAGTTGAAACTACATTTCATGTAGTATATGCATCTGGATAATCTGAGTATCGACGAGGTATTCCTGATAGGCCTAAAAAATGTTGGGGGAAAAATGTTAAATTTACACCAATAAATATAATTAGAAATTGACTTTTTAATCATTTTGGATTTATAGTTAATCCTGTAAATAAAGGATATCAATGAACAAGTCCGGCTATAATAGCAAATACAGCTCCTATAGATAATACATAATGGAAATGTGCAACTACATAGT…
CZ-3	CZ3-7	+	+	2	GTGTTCTGCTGGTGGTGTATTTTGTAATCATTCAATTGAAGAATTTAATTGTATTGAATAAATTACTTGACGTTGTGAAATTAATCTTTCTCAAATAATAAACAAAAAAAATAAAATTCCTAGTAATGAGATAGAAGATCCAATAGTTGAAACTACATTTCATGTAGTATATGCATCTGGATAATCTGAGTATCGACGAGGTATTCCTGATAGGCCTAAAAAATGTTGGGGGAAAAATGTTAAATTTACACCAATAAATATAATTAGAAATTGACTTTTTAATCATTTTGGATTTATAGTTAATCCTGTAAATAAAGGATATCAATGAACAAGTCCGGCTATAATAGCAAATACAGCTCCTATAGATAATACATAATGGAAATGTGCAACTACATAGTA…
CZ-3	CZ3-8	+	+	2	AACTGTGTTCTGCTGGTGGTGTATTTTGTAATCATTCAATTGAAGAATTTAATTGTATTGAATAAATTACTTGACGTTGTGAAATTAATCTTTCTCAAATAATAAACAAAAAAAATAAAATTCCTAGTAATGAGATAGAAGATCCAATAGTTGAAACTACATTTCATGTAGTATATGCATCTGGATAATCTGAGTATCGACGAGGTATTCCTGATAGGCCTAAAAAATGTTGGGGGAAAAATGTTAAATTTACACCAATAAATATAATTAGAAATTGACTTTTTAATCATTTTGGATTTATAGTTAATCCTGTAAATAAAGGATATCAATGAACAAGTCCGGCTATAATAGCAAATACAGCTCCTATAGATAATACATAATGGAAATGTGCAACTACAT…
CZ-3	CZ3-9	+	+	2	AACTGTGTTCTGCTGGTGGTGTATTTTGTAATCATTCAATTGAAGAATTTAATTGTATTGAATAAATTACTTGACGTTGTGAAATTAATCTTTCTCAAATAATAAACAAAAAAAATAAAATTCCTAGTAATGAGATAGAAGATCCAATAGTTGAAACTACATTTCATGTAGTATATGCATCTGGATAATCTGAGTATCGACGAGGTATTCCTGATAGGCCTAAAAAATGTTGGGGGAAAAATGTTAAATTTACACCAATAAATATAATTAGAAATTGACTTTTTAATCATTTTGGATTTATAGTTAATCCTGTAAATAAAGGATATCAATGAACAAGTCCGGCTATAATAGCAAATACAGCTCCTATAGATAATACATAATGGAAATGTGCAACTACAT…
CZ-3	CZ3-10	+	+	2	AACTGTGTTCTGCTGGTGGTGTATTTTGTAATCATTCAATTGAAGAATTTAATTGTATTGAATAAATTACTTGACGTTGTGAAATTAATCTTTCTCAAATAATAAACAAAAAAAATAAAATTCCTAGTAATGAGATAGAAGATCCAATAGTTGAAACTACATTTCATGTAGTATATGCATCTGGATAATCTGAGTATCGACGAGGTATTCCTGATAGGCCTAAAAAATGTTGGGGGAAAAATGTTAAATTTACACCAATAAATATAATTAGAAATTGACTTTTTAATCATTTTGGATTTATAGTTAATCCTGTAAATAAAGGATATCAATGAACAAGTCCGGCTATAATAGCAAATACAGCTCCTATAGATAATACATAATGGAAATGTGCAACTACAT…
CZ-3	CZ3-11	+	+	2	CTGTGTTCTGCTGGTGGTGTATTTTGTAATCATTCAATTGAAGAATTTAATTGTATTGAATAAATTACTTGACGTTGTGAAATTAATCTTTCTCAAATAATAAACAAAAAAAATAAAATTCCTAGTAATGAGATAGAAGATCCAATAGTTGAAACTACATTTCATGTAGTATATGCATCTGGATAATCTGAGTATCGACGAGGTATTCCTGATAGGCCTAAAAAATGTTGGGGGAAAAATGTTAAATTTACACCAATAAATATAATTAGAAATTGACTTTTTAATCATTTTGGATTTATAGTTAATCCTGTAAATAAAGGATATCAATGAACAAGTCCGGCTATAATAGCAAATACAGCTCCTATAGATAATACATAATGGAAATGTGCAACTACATAG…
CZ-3	CZ3-12	+	+	2	TGTGTTCTGCTGGTGGTGTATTTTGTAATCATTCAATTGAAGAATTTAATTGTATTGAATAAATTACTTGACGTTGTGAAATTAATCTTTCTCAAATAATAAACAAAAAAAATAAAATTCCTAGTAATGAGATAGAAGATCCAATAGTTGAAACTACATTTCATGTAGTATATGCATCTGGATAATCTGAGTATCGACGAGGTATTCCTGATAGGCCTAAAAAATGTTGGGGGAAAAATGTTAAATTTACACCAATAAATATAATTAGAAATTGACTTTTTAATCATTTTGGATTTATAGTTAATCCTGTAAATAAAGGATATCAATGAACAAGTCCGGCTATAATAGCAAATACAGCTCCTATAGATAATACATAATGGAAATGTGCAACTACATAGT…
CZ-3	CZ3-13	+	+	2	ACTGTGTTCTGCTGGTGGTGTATTTTGTAATCATTCAATTGAAGAATTTAATTCGTATTGAATAAATTACTTGACGTTGTGAAATTAATCTTTCTCAAATAATAAACAAAAAAAATAAAATTCCTAGTAATGAGATAGAAGATCCAATAGTTGAAACTACATTTCATGTAGTATATGCATCTGGATAATCTGAGTATCGACGAGGTATTCCTGATAGGCCTAAAAAATGTTGGGGGAAAAATGTTAAATTTACACCAATAAATATAATTAGAAATTGACTTTTTAATCATTTTGGATTTATAGTTAATCCTGTAAATAAAGGATATCAATGAACAAGTCCGGCTATAATAGCAAATACAGCTCCTATAGATAATACATAATGGAAATGTGCAACTACAT…
CZ-3	CZ3-14	+	+	2	AACTGTGTTCTGCTGGTGGTGTATTTTGTAATCATTCAATTGAAGAATTTAATTGTATTGAATAAATTACTTGACGTTGTGAAATTAATCTTTCTCAAATAATAAACAAAAAAAATAAAATTCCTAGTAATGAGATAGAAGATCCAATAGTTGAAACTACATTTCATGTAGTATATGCATCTGGATAATCTGAGTATCGACGAGGTATTCCTGATAGGCCTAAAAAATGTTGGGGGAAAAATGTTAAATTTACACCAATAAATATAATTAGAAATTGACTTTTTAATCATTTTGGATTTATAGTTAATCCTGTAAATAAAGGATATCAATGAACAAGTCCGGCTATAATAGCAAATACAGCTCCTATAGATAATACATAATGGAAATGTGCAACTACAT…
CZ-3	CZ3-15	+	+	2	CTGTGTTCTGCTGGTGGTGTATTTTGTAATCATTCAATTGAAGAATTTAATTGTATTGAATAAATTACTTGACGTTGTGAAATTAATCTTTCTCAAATAATAAACAAAAAAAATAAAATTCCTAGTAATGAGATAGAAGATCCAATAGTTGAAACTACATTTCATGTAGTATATGCATCTGGATAATCTGAGTATCGACGAGGTATTCCTGATAGGCCTAAAAAATGTTGGGGGAAAAATGTTAAATTTACACCAATAAATATAATTAGAAATTGACTTTTTAATCATTTTGGATTTATAGTTAATCCTGTAAATAAAGGATATCAATGAACAAGTCCGGCTATAATAGCAAATACAGCTCCTATAGATAATACATAATGGAAATGTGCAACTACATAG…
CZ-3	CZ3-16	+	+	2	AACTGTGTTCTGCTGGTGGTGTATTTTGTAATCATTCAATTGAAGAATTTAATTGTATTGAATAAATTACTTGACGTTGTGAAATTAATCTTTCTCAAATAATAAACAAAAAAAATAAAATTCCTAGTAATGAGATAGAAGATCCAATAGTTGAAACTACATTTCATGTAGTATATGCATCTGGATAATCTGAGTATCGACGAGGTATTCCTGATAGGCCTAAAAAATGTTGGGGGAAAAATGTTAAATTTACACCAATAAATATAATTAGAAATTGACTTTTTAATCATTTTGGATTTATAGTTAATCCTGTAAATAAAGGATATCAATGAACAAGTCCGGCTATAATAGCAAATACAGCTCCTATAGATAATACATAATGGAAATGTGCAACTACAT…
CZ-3	CZ3-18	+	+	2	AACTGTGTTCTGCTGGTGGTGTATTTTGTAATCATTCAATTGAAGAATTTAATTGTATTGAATAAATTACTTGACGTTGTGAAATTAATCTTTCTCAAATAATAAACAAAAAAAATAAAATTCCTAGTAATGAGATAGAAGATCCAATAGTTGAAACTACATTTCATGTAGTATATGCATCTGGATAATCTGAGTATCGACGAGGTATTCCTGATAGGCCTAAAAAATGTTGGGGGAAAAATGTTAAATTTACACCAATAAATATAATTAGAAATTGACTTTTTAATCATTTTGGATTTATAGTTAATCCTGTAAATAAAGGATATCAATGAACAAGTCCGGCTATAATAGCAAATACAGCTCCTATAGATAATACATAATGGAAATGTGCAACTACAT…
CZ-3	CZ3-19	+	+	2	TAACTGTGTTCTGCTGGTGGTGTATTTTGTAATCATTCAATTGAAGAATTTAATTGTATTGAATAAATTACTTGACGTTGTGAAATTAATCTTTCTCAAATAATAAACAAAAAAAATAAAATTCCTAGTAATGAGATAGAAGATCCAATAGTTGAAACTACATTTCATGTAGTATATGCATCTGGATAATCTGAGTATCGACGAGGTATTCCTGATAGGCCTAAAAAATGTTGGGGGAAAAATGTTAAATTTACACCAATAAATATAATTAGAAATTGACTTTTTAATCATTTTGGATTTATAGTTAATCCTGTAAATAAAGGATATCAATGAACAAGTCCGGCTATAATAGCAAATACAGCTCCTATAGATAATACATAATGGAAATGTGCAACTACA…
CZ-3	CZ3-20	+	+	2	TAACTGTGTTCTGCTGGTGGTGTATTTTGTAATCATTCAATTGAAGAATTTAATTGTATTGAATAAATTACTTGACGTTGTGAAATTAATCTTTCTCAAATAATAAACAAAAAAAATAAAATTCCTAGTAATGAGATAGAAGATCCAATAGTTGAAACTACATTTCATGTAGTATATGCATCTGGATAATCTGAGTATCGACGAGGTATTCCTGATAGGCCTAAAAAATGTTGGGGGAAAAATGTTAAATTTACACCAATAAATATAATTAGAAATTGACTTTTTAATCATTTTGGATTTATAGTTAATCCTGTAAATAAAGGATATCAATGAACAAGTCCGGCTATAATAGCAAATACAGCTCCTATAGATAATACATAATGGAAATGTGCAACTACA…
CZ-3	CZ3-21	+	+	2	TAACTGTGTTCTGCTGGTGGTGTATTTTGTAATCATTCAATTGAAGAATTTAATTGTATTGAATAAATTACTTGACGTTGTGAAATTAATCTTTCTCAAATAATAAACAAAAAAAATAAAATTCCTAGTAATGAGATAGAAGATCCAATAGTTGAAACTACATTTCATGTAGTATATGCATCTGGATAATCTGAGTATCGACGAGGTATTCCTGATAGGCCTAAAAAATGTTGGGGGAAAAATGTTAAATTTACACCAATAAATATAATTAGAAATTGACTTTTTAATCATTTTGGATTTATAGTTAATCCTGTAAATAAAGGATATCAATGAACAAGTCCGGCTATAATAGCAAATACAGCTCCTATAGATAATACATAATGGAAATGTGCAACTACA…
CZ-3	CZ3-22	+	+	2	TAACTGTGTTCTGCTGGTGGTGTATTTTGTAATCATTCAATTGAAGAATTTAATTGTATTGAATAAATTACTTGACGTTGTGAAATTAATCTTTCTCAAATAATAAACAAAAAAAATAAAATTCCTAGTAATGAGATAGAAGATCCAATAGTTGAAACTACATTTCATGTAGTATATGCATCTGGATAATCTGAGTATCGACGAGGTATTCCTGATAGGCCTAAAAAATGTTGGGGGAAAAATGTTAAATTTACACCAATAAATATAATTAGAAATTGACTTTTTAATCATTTTGGATTTATAGTTAATCCTGTAAATAAAGGATATCAATGAACAAGTCCGGCTATAATAGCAAATACAGCTCCTATAGATAATACATAATGGAAATGTGCAACTACA…
CZ-3	CZ3-23	+	+	2	TAACTGTGTTCTGCTGGTGGTGTATTTTGTAATCATTCAATTGAAGAATTTAATTGTATTGAATAAATTACTTGACGTTGTGAAATTAATCTTTCTCAAATAATAAACAAAAAAAATAAAATTCCTAGTAATGAGATAGAAGATCCAATAGTTGAAACTACATTTCATGTAGTATATGCATCTGGATAATCTGAGTATCGACGAGGTATTCCTGATAGGCCTAAAAAATGTTGGGGGAAAAATGTTAAATTTACACCAATAAATATAATTAGAAATTGACTTTTTAATCATTTTGGATTTATAGTTAATCCTGTAAATAAAGGATATCAATGAACAAGTCCGGCTATAATAGCAAATACAGCTCCTATAGATAATACATAATGGAAATGTGCAACTACA…
CZ-3	CZ3-24	+	+	2	TAACTGTGTTCTGCTGGTGGTGTATTTTGTAATCATTCAATTGAAGAATTTAATTGTATTGAATAAATTACTTGACGTTGTGAAATTAATCTTTCTCAAATAATAAACAAAAAAAATAAAATTCCTAGTAATGAGATAGAAGATCCAATAGTTGAAACTACATTTCATGTAGTATATGCATCTGGATAATCTGAGTATCGACGAGGTATTCCTGATAGGCCTAAAAAATGTTGGGGGAAAAATGTTAAATTTACACCAATAAATATAATTAGAAATTGACTTTTTAATCATTTTGGATTTATAGTTAATCCTGTAAATAAAGGATATCAATGAACAAGTCCGGCTATAATAGCAAATACAGCTCCTATAGATAATACATAATGGAAATGTGCAACTACA…
CZ-3	CZ3-25	+	+	2	TAACTGTGTTCTGCTGGTGGTGTATTTTGTAATCATTCAATTGAAGAATTTAATTGTATTGAATAAATTACTTGACGTTGTGAAATTAATCTTTCTCAAATAATAAACAAAAAAAATAAAATTCCTAGTAATGAGATAGAAGATCCAATAGTTGAAACTACATTTCATGTAGTATATGCATCTGGATAATCTGAGTATCGACGAGGTATTCCTGATAGGCCTAAAAAATGTTGGGGGAAAAATGTTAAATTTACACCAATAAATATAATTAGAAATTGACTTTTTAATCATTTTGGATTTATAGTTAATCCTGTAAATAAAGGATATCAATGAACAAGTCCGGCTATAATAGCAAATACAGCTCCTATAGATAATACATAATGGAAATGTGCAACTACA…
CZ-3	CZ3-26	+	+	2	AATAACTGTGTTCTGCTGGTGGTGTATTTTGTAATCATTCAATTGAAGAATTTAATTGTATTGAATAAATTACTTGACGTTGTGAAATTAATCTTTCTCAAATAATAAACAAAAAAAATAAAATTCCTAGTAATGAGATAGAAGATCCAATAGTTGAAACTACATTTCATGTAGTATATGCATCTGGATAATCTGAGTATCGACGAGGTATTCCTGATAGGCCTAAAAAATGTTGGGGGAAAAATGTTAAATTTACACCAATAAATATAATTAGAAATTGACTTTTTAATCATTTTGGATTTATAGTTAATCCTGTAAATAAAGGATATCAATGAACAAGTCCGGCTATAATAGCAAATACAGCTCCTATAGATAATACATAATGGAAATGTGCAACTA…
CZ-4	CZ4-1	+	+	2	GTGTTCTGCTGGTGGTGTATTTTGTAATCATTCAATTGAAGAATTTAATTGTATTGAATAAATTACTTGACGTTGTGAAATTAATCTTTCTCAAATAATAAACAAAAAAAATAAAATTCCTAGTAATGAGATAGAAGATCCAATAGTTGAAACTACATTTCATGTAGTATATGCATCTGGATAATCTGAGTATCGACGAGGTATTCCTGATAGGCCTAAAAAATGTTGGGGGAAAAATGTTAAATTTACACCAATAAATATAATTAGAAATTGACTTTTTAATCATTTTGGATTTATAGTTAATCCTGTAAATAAAGGATATCAATGAACAAGTCCGGCTATAATAGCAAATACAGCTCCTATAGATAATACATAATGGAAATGTGCAACTACATAGTA…
CZ-4	CZ4-2	+	+	2	TGTGTTCTGCTGGTGGTGTATTTTGTAATCATTCAATTGAAGAATTTAATTGTATTGAATAAATTACTTGACGTTGTGAAATTAATCTTTCTCAAATAATAAACAAAAAAAATAAAATTCCTAGTAATGAGATAGAAGATCCAATAGTTGAAACTACATTTCATGTAGTATATGCATCTGGATAATCTGAGTATCGACGAGGTATTCCTGATAGGCCTAAAAAATGTTGGGGGAAAAATGTTAAATTTACACCAATAAATATAATTAGAAATTGACTTTTTAATCATTTTGGATTTATAGTTAATCCTGTAAATAAAGGATATCAATGAACAAGTCCGGCTATAATAGCAAATACAGCTCCTATAGATAATACATAATGGAAATGTGCAACTACATAGT…
CZ-4	CZ4-3	+	+	2	AACTGTGTTCTGCTGGTGGTGTATTTTGTAATCATTCAATTGAAGAATTTAATTGTATTGAATAAATTACTTGACGTTGTGAAATTAATCTTTCTCAAATAATAAACAAAAAAAATAAAATTCCTAGTAATGAGATAGAAGATCCAATAGTTGAAACTACATTTCATGTAGTATATGCATCTGGATAATCTGAGTATCGACGAGGTATTCCTGATAGGCCTAAAAAATGTTGGGGGAAAAATGTTAAATTTACACCAATAAATATAATTAGAAATTGACTTTTTAATCATTTTGGATTTATAGTTAATCCTGTAAATAAAGGATATCAATGAACAAGTCCGGCTATAATAGCAAATACAGCTCCTATAGATAATACATAATGGAAATGTGCAACTACAT…
CZ-4	CZ4-4	+	+	2	TGTGTTCTGCTGGTGGTGTATTTTGTAATCATTCAATTGAAGAATTTAATTGTATTGAATAAATTACTTGACGTTGTGAAATTAATCTTTCTCAAATAATAAACAAAAAAAATAAAATTCCTAGTAATGAGATAGAAGATCCAATAGTTGAAACTACATTTCATGTAGTATATGCATCTGGATAATCTGAGTATCGACGAGGTATTCCTGATAGGCCTAAAAAATGTTGGGGGAAAAATGTTAAATTTACACCAATAAATATAATTAGAAATTGACTTTTTAATCATTTTGGATTTATAGTTAATCCTGTAAATAAAGGATATCAATGAACAAGTCCGGCTATAATAGCAAATACAGCTCCTATAGATAATACATAATGGAAATGTGCAACTACATAGT…
CZ-4	CZ4-5	+	+	2	CTGTGTTCTGCTGGTGGTGTATTTTGTAATCATTCAATTGAAGAATTTAATTGTATTGAATAAATTACTTGACGTTGTGAAATTAATCTTTCTCAAATAATAAACAAAAAAAATAAAATTCCTAGTAATGAGATAGAAGATCCAATAGTTGAAACTACATTTCATGTAGTATATGCATCTGGATAATCTGAGTATCGACGAGGTATTCCTGATAGGCCTAAAAAATGTTGGGGGAAAAATGTTAAATTTACACCAATAAATATAATTAGAAATTGACTTTTTAATCATTTTGGATTTATAGTTAATCCTGTAAATAAAGGATATCAATGAACAAGTCCGGCTATAATAGCAAATACAGCTCCTATAGATAATACATAATGGAAATGTGCAACTACATAG…
CZ-4	CZ4-6	+	+	2	CTGTGTTCTGCTGGTGGTGTATTTTGTAATCATTCAATTGAAGAATTTAATTGTATTGAATAAATTACTTGACGTTGTGAAATTAATCTTTCTCAAATAATAAACAAAAAAAATAAAATTCCTAGTAATGAGATAGAAGATCCAATAGTTGAAACTACATTTCATGTAGTATATGCATCTGGATAATCTGAGTATCGACGAGGTATTCCTGATAGGCCTAAAAAATGTTGGGGGAAAAATGTTAAATTTACACCAATAAATATAATTAGAAATTGACTTTTTAATCATTTTGGATTTATAGTTAATCCTGTAAATAAAGGATATCAATGAACAAGTCCGGCTATAATAGCAAATACAGCTCCTATAGATAATACATAATGGAAATGTGCAACTACATAG…
CZ-4	CZ4-9	+	+	2	TGTGTTCTGCTGGTGGTGTATTTTGTAATCATTCAATTGAAGAATTTAATTGTATTGAATAAATTACTTGACGTTGTGAAATTAATCTTTCTCAAATAATAAACAAAAAAAATAAAATTCCTAGTAATGAGATAGAAGATCCAATAGTTGAAACTACATTTCATGTAGTATATGCATCTGGATAATCTGAGTATCGACGAGGTATTCCTGATAGGCCTAAAAAATGTTGGGGGAAAAATGTTAAATTTACACCAATAAATATAATTAGAAATTGACTTTTTAATCATTTTGGATTTATAGTTAATCCTGTAAATAAAGGATATCAATGAACAAGTCCGGCTATAATAGCAAATACAGCTCCTATAGATAATACATAATGGAAATGTGCAACTACATAGT…
CZ-5	CZ5-1	+	+	1	TTCTGCTGGTGGTGTATTTTGTAATCATTCAATTGAAGAATTTAATTGTATTGAATAAATTACTTGACGTTGTGAAATTAATCTTTCTCAAATAATAAACAAAAAAAATAAAATTCCTAGTAATGAGATAGAAGATCCAATAGTTGAAACTACATTTCATGTAGTATATGCATCTGGATAATCTGAGTATCGACGAGGTATTCCTGATAGACCTAAAAAATGTTGGGGGAAAAATGTTAAATTTACACCAATAAATATAATTAGAAATTGACTTTTTAATCATTTTGGATTTATAGTTAATCCTGTAAATAAAGGATATCAATGAACAAGTCCGGCTATAATAGCAAATACAGCTCCTATAGATAATACATAATGGAAATGTGCAACTACATAGTAAGT…
CZ-5	CZ5-2	+	+	2	GTTCTGCTGGTGGTGTATTTTGTAATCATTCAATTGAAGAATTTAATTGTATTGAATAAATTACTTGACGTTGTGAAATTAATCTTTCTCAAATAATAAACAAAAAAAATAAAATTCCTAGTAATGAGATAGAAGATCCAATAGTTGAAACTACATTTCATGTAGTATATGCATCTGGATAATCTGAGTATCGACGAGGTATTCCTGATAGGCCTAAAAAATGTTGGGGGAAAAATGTTAAATTTACACCAATAAATATAATTAGAAATTGACTTTTTAATCATTTTGGATTTATAGTTAATCCTGTAAATAAAGGATATCAATGAACAAGTCCGGCTATAATAGCAAATACAGCTCCTATAGATAATACATAATGGAAATGTGCAACTACATAGTAAG…
CZ-5	CZ5-3	+	+	2	AACTGTGTTCTGCTGGTGGTGTATTTTGTAATCATTCAATTGAAGAATTTAATTGTATTGAATAAATTACTTGACGTTGTGAAATTAATCTTTCTCAAATAATAAACAAAAAAAATAAAATTCCTAGTAATGAGATAGAAGATCCAATAGTTGAAACTACATTTCATGTAGTATATGCATCTGGATAATCTGAGTATCGACGAGGTATTCCTGATAGGCCTAAAAAATGTTGGGGGAAAAATGTTAAATTTACACCAATAAATATAATTAGAAATTGACTTTTTAATCATTTTGGATTTATAGTTAATCCTGTAAATAAAGGATATCAATGAACAAGTCCGGCTATAATAGCAAATACAGCTCCTATAGATAATACATAATGGAAATGTGCAACTACAT…
CZ-5	CZ5-4	+	+	2	GTGTTCTGCTGGTGGTGTATTTTGTAATCATTCAATTGAAGAATTTAATTGTATTGAATAAATTACTTGACGTTGTGAAATTAATCTTTCTCAAATAATAAACAAAAAAAATAAAATTCCTAGTAATGAGATAGAAGATCCAATAGTTGAAACTACATTTCATGTAGTATATGCATCTGGATAATCTGAGTATCGACGAGGTATTCCTGATAGGCCTAAAAAATGTTGGGGGAAAAATGTTAAATTTACACCAATAAATATAATTAGAAATTGACTTTTTAATCATTTTGGATTTATAGTTAATCCTGTAAATAAAGGATATCAATGAACAAGTCCGGCTATAATAGCAAATACAGCTCCTATAGATAATACATAATGGAAATGTGCAACTACATAGTA…
CZ-5	CZ5-5	+	+	2	AACTGTGTTCTGCTGGTGGTGTATTTTGTAATCATTCAATTGAAGAATTTAATTGTATTGAATAAATTACTTGACGTTGTGAAATTAATCTTTCTCAAATAATAAACAAAAAAAATAAAATTCCTAGTAATGAGATAGAAGATCCAATAGTTGAAACTACATTTCATGTAGTATATGCATCTGGATAATCTGAGTATCGACGAGGTATTCCTGATAGGCCTAAAAAATGTTGGGGGAAAAATGTTAAATTTACACCAATAAATATAATTAGAAATTGACTTTTTAATCATTTTGGATTTATAGTTAATCCTGTAAATAAAGGATATCAATGAACAAGTCCGGCTATAATAGCAAATACAGCTCCTATAGATAATACATAATGGAAATGTGCAACTACAT…
CZ-5	CZ5-6	+	+	1	GTGTTCTGCTGGTGGTGTATTTTGTAATCATTCAATTGAAGAATTTAATTGTATTGAATAAATTACTTGACGTTGTGAAATTAATCTTTCTCAAATAATAAACAAAAAAAATAAAATTCCTAGTAATGAGATAGAAGATCCAATAGTTGAAACTACATTTCATGTAGTATATGCATCTGGATAATCTGAGTATCGACGAGGTATTCCTGATAGACCTAAAAAATGTTGGGGGAAAAATGTTAAATTTACACCAATAAATATAATTAGAAATTGACTTTTTAATCATTTTGGATTTATAGTTAATCCTGTAAATAAAGGATATCAATGAACAAGTCCGGCTATAATAGCAAATACAGCTCCTATAGATAATACATAATGGAAATGTGCAACTACATAGTA…
CZ-5	CZ5-7	+	+	2	AACTGTGTTCTGCTGGTGGTGTATTTTGTAATCATTCAATTGAAGAATTTAATTGTATTGAATAAATTACTTGACGTTGTGAAATTAATCTTTCTCAAATAATAAACAAAAAAAATAAAATTCCTAGTAATGAGATAGAAGATCCAATAGTTGAAACTACATTTCATGTAGTATATGCATCTGGATAATCTGAGTATCGACGAGGTATTCCTGATAGGCCTAAAAAATGTTGGGGGAAAAATGTTAAATTTACACCAATAAATATAATTAGAAATTGACTTTTTAATCATTTTGGATTTATAGTTAATCCTGTAAATAAAGGATATCAATGAACAAGTCCGGCTATAATAGCAAATACAGCTCCTATAGATAATACATAATGGAAATGTGCAACTACAT…
CZ-5	CZ5-8	+	+	2	TGTGTTCTGCTGGTGGTGTATTTTGTAATCATTCAATTGAAGAATTTAATTGTATTGAATAAATTACTTGACGTTGTGAAATTAATCTTTCTCAAATAATAAACAAAAAAAATAAAATTCCTAGTAATGAGATAGAAGATCCAATAGTTGAAACTACATTTCATGTAGTATATGCATCTGGATAATCTGAGTATCGACGAGGTATTCCTGATAGGCCTAAAAAATGTTGGGGGAAAAATGTTAAATTTACACCAATAAATATAATTAGAAATTGACTTTTTAATCATTTTGGATTTATAGTTAATCCTGTAAATAAAGGATATCAATGAACAAGTCCGGCTATAATAGCAAATACAGCTCCTATAGATAATACATAATGGAAATGTGCAACTACATAGT…
CZ-5	CZ5-9	+	+	2	TGTGTTCTGCTGGTGGTGTATTTTGTAATCATTCAATTGAAGAATTTAATTGTATTGAATAAATTACTTGACGTTGTGAAATTAATCTTTCTCAAATAATAAACAAAAAAAATAAAATTCCTAGTAATGAGATAGAAGATCCAATAGTTGAAACTACATTTCATGTAGTATATGCATCTGGATAATCTGAGTATCGACGAGGTATTCCTGATAGGCCTAAAAAATGTTGGGGGAAAAATGTTAAATTTACACCAATAAATATAATTAGAAATTGACTTTTTAATCATTTTGGATTTATAGTTAATCCTGTAAATAAAGGATATCAATGAACAAGTCCGGCTATAATAGCAAATACAGCTCCTATAGATAATACATAATGGAAATGTGCAACTACATAGT…
CZ-5	CZ5-10	+	+	2	TGTGTTCTGCTGGTGGTGTATTTTGTAATCATTCAATTGAAGAATTTAATTGTATTGAATAAATTACTTGACGTTGTGAAATTAATCTTTCTCAAATAATAAACAAAAAAAATAAAATTCCTAGTAATGAGATAGAAGATCCAATAGTTGAAACTACATTTCATGTAGTATATGCATCTGGATAATCTGAGTATCGACGAGGTATTCCTGATAGGCCTAAAAAATGTTGGGGGAAAAATGTTAAATTTACACCAATAAATATAATTAGAAATTGACTTTTTAATCATTTTGGATTTATAGTTAATCCTGTAAATAAAGGATATCAATGAACAAGTCCGGCTATAATAGCAAATACAGCTCCTATAGATAATACATAATGGAAATGTGCAACTACATAGT…
CZ-5	CZ5-11	+	+	2	AACTGTGTTCTGCTGGTGGTGTATTTTGTAATCATTCAATTGAAGAATTTAATTGTATTGAATAAATTACTTGACGTTGTGAAATTAATCTTTCTCAAATAATAAACAAAAAAAATAAAATTCCTAGTAATGAGATAGAAGATCCAATAGTTGAAACTACATTTCATGTAGTATATGCATCTGGATAATCTGAGTATCGACGAGGTATTCCTGATAGGCCTAAAAAATGTTGGGGGAAAAATGTTAAATTTACACCAATAAATATAATTAGAAATTGACTTTTTAATCATTTTGGATTTATAGTTAATCCTGTAAATAAAGGATATCAATGAACAAGTCCGGCTATAATAGCAAATACAGCTCCTATAGATAATACATAATGGAAATGTGCAACTACAT…
CZ-5	CZ5-12	+	+	2	TAACTGTGTTCTGCTGGTGGTGTATTTTGTAATCATTCAATTGAAGAATTTAATTGTATTGAATAAATTACTTGACGTTGTGAAATTAATCTTTCTCAAATAATAAACAAAAAAAATAAAATTCCTAGTAATGAGATAGAAGATCCAATAGTTGAAACTACATTTCATGTAGTATATGCATCTGGATAATCTGAGTATCGACGAGGTATTCCTGATAGGCCTAAAAAATGTTGGGGGAAAAATGTTAAATTTACACCAATAAATATAATTAGAAATTGACTTTTTAATCATTTTGGATTTATAGTTAATCCTGTAAATAAAGGATATCAATGAACAAGTCCGGCTATAATAGCAAATACAGCTCCTATAGATAATACATAATGGAAATGTGCAACTACA…
CZ-5	CZ5-13	+	+	2	AACTGTGTTCTGCTGGTGGTGTATTTTGTAATCATTCAATTGAAGAATTTAATTGTATTGAATAAATTACTTGACGTTGTGAAATTAATCTTTCTCAAATAATAAACAAAAAAAATAAAATTCCTAGTAATGAGATAGAAGATCCAATAGTTGAAACTACATTTCATGTAGTATATGCATCTGGATAATCTGAGTATCGACGAGGTATTCCTGATAGGCCTAAAAAATGTTGGGGGAAAAATGTTAAATTTACACCAATAAATATAATTAGAAATTGACTTTTTAATCATTTTGGATTTATAGTTAATCCTGTAAATAAAGGATATCAATGAACAAGTCCGGCTATAATAGCAAATACAGCTCCTATAGATAATACATAATGGAAATGTGCAACTACAT…
CZ-6	CZ6-1	+	+	2	TGTGTTCTGCTGGTGGTGTATTTTGTAATCATTCAATTGAAGAATTTAATTGTATTGAATAAATTACTTGACGTTGTGAAATTAATCTTTCTCAAATAATAAACAAAAAAAATAAAATTCCTAGTAATGAGATAGAAGATCCAATAGTTGAAACTACATTTCATGTAGTATATGCATCTGGATAATCTGAGTATCGACGAGGTATTCCTGATAGGCCTAAAAAATGTTGGGGGAAAAATGTTAAATTTACACCAATAAATATAATTAGAAATTGACTTTTTAATCATTTTGGATTTATAGTTAATCCTGTAAATAAAGGATATCAATGAACAAGTCCGGCTATAATAGCAAATACAGCTCCTATAGATAATACATAATGGAAATGTGCAACTACATAGT…
CZ-6	CZ6-2	+	+	2	AACTGTGTTCTGCTGGTGGTGTATTTTGTAATCATTCAATTGAAGAATTTAATTGTATTGAATAAATTACTTGACGTTGTGAAATTAATCTTTCTCAAATAATAAACAAAAAAAATAAAATTCCTAGTAATGAGATAGAAGATCCAATAGTTGAAACTACATTTCATGTAGTATATGCATCTGGATAATCTGAGTATCGACGAGGTATTCCTGATAGGCCTAAAAAATGTTGGGGGAAAAATGTTAAATTTACACCAATAAATATAATTAGAAATTGACTTTTTAATCATTTTGGATTTATAGTTAATCCTGTAAATAAAGGATATCAATGAACAAGTCCGGCTATAATAGCAAATACAGCTCCTATAGATAATACATAATGGAAATGTGCAACTACAT…
CZ-6	CZ6-3	+	+	2	GTGTTCTGCTGGTGGTGTATTTTGTAATCATTCAATTGAAGAATTTAATTGTATTGAATAAATTACTTGACGTTGTGAAATTAATCTTTCTCAAATAATAAACAAAAAAAATAAAATTCCTAGTAATGAGATAGAAGATCCAATAGTTGAAACTACATTTCATGTAGTATATGCATCTGGATAATCTGAGTATCGACGAGGTATTCCTGATAGGCCTAAAAAATGTTGGGGGAAAAATGTTAAATTTACACCAATAAATATAATTAGAAATTGACTTTTTAATCATTTTGGATTTATAGTTAATCCTGTAAATAAAGGATATCAATGAACAAGTCCGGCTATAATAGCAAATACAGCTCCTATAGATAATACATAATGGAAATGTGCAACTACATAGTA…
CZ-6	CZ6-4	+	+	2	TGTGTTCTGCTGGTGGTGTATTTTGTAATCATTCAATTGAAGAATTTAATTGTATTGAATAAATTACTTGACGTTGTGAAATTAATCTTTCTCAAATAATAAACAAAAAAAATAAAATTCCTAGTAATGAGATAGAAGATCCAATAGTTGAAACTACATTTCATGTAGTATATGCATCTGGATAATCTGAGTATCGACGAGGTATTCCTGATAGGCCTAAAAAATGTTGGGGGAAAAATGTTAAATTTACACCAATAAATATAATTAGAAATTGACTTTTTAATCATTTTGGATTTATAGTTAATCCTGTAAATAAAGGATATCAATGAACAAGTCCGGCTATAATAGCAAATACAGCTCCTATAGATAATACATAATGGAAATGTGCAACTACATAGT…
CZ-6	CZ6-5	+	+	2	AACTGTGTTCTGCTGGTGGTGTATTTTGTAATCATTCAATTGAAGAATTTAATTGTATTGAATAAATTACTTGACGTTGTGAAATTAATCTTTCTCAAATAATAAACAAAAAAAATAAAATTCCTAGTAATGAGATAGAAGATCCAATAGTTGAAACTACATTTCATGTAGTATATGCATCTGGATAATCTGAGTATCGACGAGGTATTCCTGATAGGCCTAAAAAATGTTGGGGGAAAAATGTTAAATTTACACCAATAAATATAATTAGAAATTGACTTTTTAATCATTTTGGATTTATAGTTAATCCTGTAAATAAAGGATATCAATGAACAAGTCCGGCTATAATAGCAAATACAGCTCCTATAGATAATACATAATGGAAATGTGCAACTACAT…
CZ-6	CZ6-6	+	+	2	AACTGTGTTCTGCTGGTGGTGTATTTTGTAATCATTCAATTGAAGAATTTAATTGTATTGAATAAATTACTTGACGTTGTGAAATTAATCTTTCTCAAATAATAAACAAAAAAAATAAAATTCCTAGTAATGAGATAGAAGATCCAATAGTTGAAACTACATTTCATGTAGTATATGCATCTGGATAATCTGAGTATCGACGAGGTATTCCTGATAGGCCTAAAAAATGTTGGGGGAAAAATGTTAAATTTACACCAATAAATATAATTAGAAATTGACTTTTTAATCATTTTGGATTTATAGTTAATCCTGTAAATAAAGGATATCAATGAACAAGTCCGGCTATAATAGCAAATACAGCTCCTATAGATAATACATAATGGAAATGTGCAACTACAT…
CZ-6	CZ6-7	+	+	2	GTTCTGCTGGTGGTGTATTTTGTAATCATTCAATTGAAGAATTTAATTGTATTGAATAAATTACTTGACGTTGTGAAATTAATCTTTCTCAAATAATAAACAAAAAAAATAAAATTCCTAGTAATGAGATAGAAGATCCAATAGTTGAAACTACATTTCATGTAGTATATGCATCTGGATAATCTGAGTATCGACGAGGTATTCCTGATAGGCCTAAAAAATGTTGGGGGAAAAATGTTAAATTTACACCAATAAATATAATTAGAAATTGACTTTTTAATCATTTTGGATTTATAGTTAATCCTGTAAATAAAGGATATCAATGAACAAGTCCGGCTATAATAGCAAATACAGCTCCTATAGATAATACATAATGGAAATGTGCAACTACATAGTAAG…
CZ-6	CZ6-8	+	+	2	TGTGTTCTGCTGGTGGTGTATTTTGTAATCATTCAATTGAAGAATTTAATTGTATTGAATAAATTACTTGACGTTGTGAAATTAATCTTTCTCAAATAATAAACAAAAAAAATAAAATTCCTAGTAATGAGATAGAAGATCCAATAGTTGAAACTACATTTCATGTAGTATATGCATCTGGATAATCTGAGTATCGACGAGGTATTCCTGATAGGCCTAAAAAATGTTGGGGGAAAAATGTTAAATTTACACCAATAAATATAATTAGAAATTGACTTTTTAATCATTTTGGATTTATAGTTAATCCTGTAAATAAAGGATATCAATGAACAAGTCCGGCTATAATAGCAAATACAGCTCCTATAGATAATACATAATGGAAATGTGCAACTACATAGT…
CZ-6	CZ6-9	+	+	2	TGTTCTGCTGGTGGTGTATTTTGTAATCATTCAATTGAAGAATTTAATTGTATTGAATAAATTACTTGACGTTGTGAAATTAATCTTTCTCAAATAATAAACAAAAAAAATAAAATTCCTAGTAATGAGATAGAAGATCCAATAGTTGAAACTACATTTCATGTAGTATATGCATCTGGATAATCTGAGTATCGACGAGGTATTCCTGATAGGCCTAAAAAATGTTGGGGGAAAAATGTTAAATTTACACCAATAAATATAATTAGAAATTGACTTTTTAATCATTTTGGATTTATAGTTAATCCTGTAAATAAAGGATATCAATGAACAAGTCCGGCTATAATAGCAAATACAGCTCCTATAGATAATACATAATGGAAATGTGCAACTACATAGTAA…
CZ-6	CZ6-10	+	+	2	GTGTTCTGCTGGTGGTGTATTTTGTAATCATTCAATTGAAGAATTTAATTGTATTGAATAAATTACTTGACGTTGTGAAATTAATCTTTCTCAAATAATAAACAAAAAAAATAAAATTCCTAGTAATGAGATAGAAGATCCAATAGTTGAAACTACATTTCATGTAGTATATGCATCTGGATAATCTGAGTATCGACGAGGTATTCCTGATAGGCCTAAAAAATGTTGGGGGAAAAATGTTAAATTTACACCAATAAATATAATTAGAAATTGACTTTTTAATCATTTTGGATTTATAGTTAATCCTGTAAATAAAGGATATCAATGAACAAGTCCGGCTATAATAGCAAATACAGCTCCTATAGATAATACATAATGGAAATGTGCAACTACATAGTA…
CZ-6	CZ6-12	+	+	2	AATAACTGTGTTCTGCTGGTGGTGTATTTTGTAATCATTCAATTGAAGAATTTAATTGTATTGAATAAATTACTTGACGTTGTGAAATTAATCTTTCTCAAATAATAAACAAAAAAAATAAAATTCCTAGTAATGAGATAGAAGATCCAATAGTTGAAACTACATTTCATGTAGTATATGCATCTGGATAATCTGAGTATCGACGAGGTATTCCTGATAGGCCTAAAAAATGTTGGGGGAAAAATGTTAAATTTACACCAATAAATATAATTAGAAATTGACTTTTTAATCATTTTGGATTTATAGTTAATCCTGTAAATAAAGGATATCAATGAACAAGTCCGGCTATAATAGCAAATACAGCTCCTATAGATAATACATAATGGAAATGTGCAACTA…
CZ-6	CZ6-13	+	+	2	AACTGTGTTCTGCTGGTGGTGTATTTTGTAATCATTCAATTGAAGAATTTAATTGTATTGAATAAATTACTTGACGTTGTGAAATTAATCTTTCTCAAATAATAAACAAAAAAAATAAAATTCCTAGTAATGAGATAGAAGATCCAATAGTTGAAACTACATTTCATGTAGTATATGCATCTGGATAATCTGAGTATCGACGAGGTATTCCTGATAGGCCTAAAAAATGTTGGGGGAAAAATGTTAAATTTACACCAATAAATATAATTAGAAATTGACTTTTTAATCATTTTGGATTTATAGTTAATCCTGTAAATAAAGGATATCAATGAACAAGTCCGGCTATAATAGCAAATACAGCTCCTATAGATAATACATAATGGAAATGTGCAACTACAT…
CZ-6	CZ6-14	+	+	1	AACTGTGTTCTGCTGGTGGTGTATTTTGTAATCATTCAATTGAAGAATTTAATTGTATTGAATAAATTACTTGACGTTGTGAAATTAATCTTTCTCAAATAATAAACAAAAAAAATAAAATTCCTAGTAATGAGATAGAAGATCCAATAGTTGAAACTACATTTCATGTAGTATATGCATCTGGATAATCTGAGTATCGACGAGGTATTCCTGATAGACCTAAAAAATGTTGGGGGAAAAATGTTAAATTTACACCAATAAATATAATTAGAAATTGACTTTTTAATCATTTTGGATTTATAGTTAATCCTGTAAATAAAGGATATCAATGAACAAGTCCGGCTATAATAGCAAATACAGCTCCTATAGATAATACATAATGGAAATGTGCAACTACAT…
CZ-7	CZ7-1	+	+	2	TAACTGTGTTCTGCTGGTGGTGTATTTTGTAATCATTCAATTGAAGAATTTAATTGTATTGAATAAATTACTTGACGTTGTGAAATTAATCTTTCTCAAATAATAAACAAAAAAAATAAAATTCCTAGTAATGAGATAGAAGATCCAATAGTTGAAACTACATTTCATGTAGTATATGCATCTGGATAATCTGAGTATCGACGAGGTATTCCTGATAGGCCTAAAAAATGTTGGGGGAAAAATGTTAAATTTACACCAATAAATATAATTAGAAATTGACTTTTTAATCATTTTGGATTTATAGTTAATCCTGTAAATAAAGGATATCAATGAACAAGTCCGGCTATAATAGCAAATACAGCTCCTATAGATAATACATAATGGAAATGTGCAACTACA…
CZ-7	CZ7-2	+	+	2	AACTGTGTTCTGCTGGTGGTGTATTTTGTAATCATTCAATTGAAGAATTTAATTGTATTGAATAAATTACTTGACGTTGTGAAATTAATCTTTCTCAAATAATAAACAAAAAAAATAAAATTCCTAGTAATGAGATAGAAGATCCAATAGTTGAAACTACATTTCATGTAGTATATGCATCTGGATAATCTGAGTATCGACGAGGTATTCCTGATAGGCCTAAAAAATGTTGGGGGAAAAATGTTAAATTTACACCAATAAATATAATTAGAAATTGACTTTTTAATCATTTTGGATTTATAGTTAATCCTGTAAATAAAGGATATCAATGAACAAGTCCGGCTATAATAGCAAATACAGCTCCTATAGATAATACATAATGGAAATGTGCAACTACAT…
CZ-7	CZ7-3	+	+	2	TGTGTTCTGCTGGTGGTGTATTTTGTAATCATTCAATTGAAGAATTTAATTGTATTGAATAAATTACTTGACGTTGTGAAATTAATCTTTCTCAAATAATAAACAAAAAAAATAAAATTCCTAGTAATGAGATAGAAGATCCAATAGTTGAAACTACATTTCATGTAGTATATGCATCTGGATAATCTGAGTATCGACGAGGTATTCCTGATAGGCCTAAAAAATGTTGGGGGAAAAATGTTAAATTTACACCAATAAATATAATTAGAAATTGACTTTTTAATCATTTTGGATTTATAGTTAATCCTGTAAATAAAGGATATCAATGAACAAGTCCGGCTATAATAGCAAATACAGCTCCTATAGATAATACATAATGGAAATGTGCAACTACATAGT…
CZ-7	CZ7-4	+	+	2	TGTGTTCTGCTGGTGGTGTATTTTGTAATCATTCAATTGAAGAATTTAATTGTATTGAATAAATTACTTGACGTTGTGAAATTAATCTTTCTCAAATAATAAACAAAAAAAATAAAATTCCTAGTAATGAGATAGAAGATCCAATAGTTGAAACTACATTTCATGTAGTATATGCATCTGGATAATCTGAGTATCGACGAGGTATTCCTGATAGGCCTAAAAAATGTTGGGGGAAAAATGTTAAATTTACACCAATAAATATAATTAGAAATTGACTTTTTAATCATTTTGGATTTATAGTTAATCCTGTAAATAAAGGATATCAATGAACAAGTCCGGCTATAATAGCAAATACAGCTCCTATAGATAATACATAATGGAAATGTGCAACTACATAGT…
CZ-7	CZ7-5	+	+	2	TGTGTTCTGCTGGTGGTGTATTTTGTAATCATTCAATTGAAGAATTTAATTGTATTGAATAAATTACTTGACGTTGTGAAATTAATCTTTCTCAAATAATAAACAAAAAAAATAAAATTCCTAGTAATGAGATAGAAGATCCAATAGTTGAAACTACATTTCATGTAGTATATGCATCTGGATAATCTGAGTATCGACGAGGTATTCCTGATAGGCCTAAAAAATGTTGGGGGAAAAATGTTAAATTTACACCAATAAATATAATTAGAAATTGACTTTTTAATCATTTTGGATTTATAGTTAATCCTGTAAATAAAGGATATCAATGAACAAGTCCGGCTATAATAGCAAATACAGCTCCTATAGATAATACATAATGGAAATGTGCAACTACATAGT…
CZ-7	CZ7-6	+	+	2	AACTGTGTTCTGCTGGTGGTGTATTTTGTAATCATTCAATTGAAGAATTTAATTGTATTGAATAAATTACTTGACGTTGTGAAATTAATCTTTCTCAAATAATAAACAAAAAAAATAAAATTCCTAGTAATGAGATAGAAGATCCAATAGTTGAAACTACATTTCATGTAGTATATGCATCTGGATAATCTGAGTATCGACGAGGTATTCCTGATAGGCCTAAAAAATGTTGGGGGAAAAATGTTAAATTTACACCAATAAATATAATTAGAAATTGACTTTTTAATCATTTTGGATTTATAGTTAATCCTGTAAATAAAGGATATCAATGAACAAGTCCGGCTATAATAGCAAATACAGCTCCTATAGATAATACATAATGGAAATGTGCAACTACAT…
CZ-7	CZ7-7	+	+	2	GTGTTCTGCTGGTGGTGTATTTTGTAATCATTCAATTGAAGAATTTAATTGTATTGAATAAATTACTTGACGTTGTGAAATTAATCTTTCTCAAATAATAAACAAAAAAAATAAAATTCCTAGTAATGAGATAGAAGATCCAATAGTTGAAACTACATTTCATGTAGTATATGCATCTGGATAATCTGAGTATCGACGAGGTATTCCTGATAGGCCTAAAAAATGTTGGGGGAAAAATGTTAAATTTACACCAATAAATATAATTAGAAATTGACTTTTTAATCATTTTGGATTTATAGTTAATCCTGTAAATAAAGGATATCAATGAACAAGTCCGGCTATAATAGCAAATACAGCTCCTATAGATAATACATAATGGAAATGTGCAACTACATAGTA…
CZ-7	CZ7-8	+	+	2	GTGTTCTGCTGGTGGTGTATTTTGTAATCATTCAATTGAAGAATTTAATTGTATTGAATAAATTACTTGACGTTGTGAAATTAATCTTTCTCAAATAATAAACAAAAAAAATAAAATTCCTAGTAATGAGATAGAAGATCCAATAGTTGAAACTACATTTCATGTAGTATATGCATCTGGATAATCTGAGTATCGACGAGGTATTCCTGATAGGCCTAAAAAATGTTGGGGGAAAAATGTTAAATTTACACCAATAAATATAATTAGAAATTGACTTTTTAATCATTTTGGATTTATAGTTAATCCTGTAAATAAAGGATATCAATGAACAAGTCCGGCTATAATAGCAAATACAGCTCCTATAGATAATACATAATGGAAATGTGCAACTACATAGTA…
CZ-7	CZ7-9	+	+	2	TGTGTTCTGCTGGTGGTGTATTTTGTAATCATTCAATTGAAGAATTTAATTGTATTGAATAAATTACTTGACGTTGTGAAATTAATCTTTCTCAAATAATAAACAAAAAAAATAAAATTCCTAGTAATGAGATAGAAGATCCAATAGTTGAAACTACATTTCATGTAGTATATGCATCTGGATAATCTGAGTATCGACGAGGTATTCCTGATAGGCCTAAAAAATGTTGGGGGAAAAATGTTAAATTTACACCAATAAATATAATTAGAAATTGACTTTTTAATCATTTTGGATTTATAGTTAATCCTGTAAATAAAGGATATCAATGAACAAGTCCGGCTATAATAGCAAATACAGCTCCTATAGATAATACATAATGGAAATGTGCAACTACATAGT…
CZ-7	CZ7-10	+	+	1	AACTGTGTTCTGCTGGTGGTGTATTTTGTAATCATTCAATTGAAGAATTTAATTGTATTGAATAAATTACTTGACGTTGTGAAATTAATCTTTCTCAAATAATAAACAAAAAAAATAAAATTCCTAGTAATGAGATAGAAGATCCAATAGTTGAAACTACATTTCATGTAGTATATGCATCTGGATAATCTGAGTATCGACGAGGTATTCCTGATAGACCTAAAAAATGTTGGGGGAAAAATGTTAAATTTACACCAATAAATATAATTAGAAATTGACTTTTTAATCATTTTGGATTTATAGTTAATCCTGTAAATAAAGGATATCAATGAACAAGTCCGGCTATAATAGCAAATACAGCTCCTATAGATAATACATAATGGAAATGTGCAACTACAT…
CZ-7	CZ7-11	+	+	2	TAACTGTGTTCTGCTGGTGGTGTATTTTGTAATCATTCAATTGAAGAATTTAATTGTATTGAATAAATTACTTGACGTTGTGAAATTAATCTTTCTCAAATAATAAACAAAAAAAATAAAATTCCTAGTAATGAGATAGAAGATCCAATAGTTGAAACTACATTTCATGTAGTATATGCATCTGGATAATCTGAGTATCGACGAGGTATTCCTGATAGGCCTAAAAAATGTTGGGGGAAAAATGTTAAATTTACACCAATAAATATAATTAGAAATTGACTTTTTAATCATTTTGGATTTATAGTTAATCCTGTAAATAAAGGATATCAATGAACAAGTCCGGCTATAATAGCAAATACAGCTCCTATAGATAATACATAATGGAAATGTGCAACTACA…
CZ-7	CZ7-12	+	+	2	TAACTGTGTTCTGCTGGTGGTGTATTTTGTAATCATTCAATTGAAGAATTTAATTGTATTGAATAAATTACTTGACGTTGTGAAATTAATCTTTCTCAAATAATAAACAAAAAAAATAAAATTCCTAGTAATGAGATAGAAGATCCAATAGTTGAAACTACATTTCATGTAGTATATGCATCTGGATAATCTGAGTATCGACGAGGTATTCCTGATAGGCCTAAAAAATGTTGGGGGAAAAATGTTAAATTTACACCAATAAATATAATTAGAAATTGACTTTTTAATCATTTTGGATTTATAGTTAATCCTGTAAATAAAGGATATCAATGAACAAGTCCGGCTATAATAGCAAATACAGCTCCTATAGATAATACATAATGGAAATGTGCAACTACA…
CZ-8	CZ8-1	+	+	1	TGTGTTCTGCTGGTGGTGTATTTTGTAATCATTCAATTGAAGAATTTAATTGTATTGAATAAATTACTTGACGTTGTGAAATTAATCTTTCTCAAATAATAAACAAAAAAAATAAAATTCCTAGTAATGAGATAGAAGATCCAATAGTTGAAACTACATTTCATGTAGTATATGCATCTGGATAATCTGAGTATCGACGAGGTATTCCTGATAGACCTAAAAAATGTTGGGGGAAAAATGTTAAATTTACACCAATAAATATAATTAGAAATTGACTTTTTAATCATTTTGGATTTATAGTTAATCCTGTAAATAAAGGATATCAATGAACAAGTCCGGCTATAATAGCAAATACAGCTCCTATAGATAATACATAATGGAAATGTGCAACTACATAGT…
CZ-8	CZ8-2	+	+	2	TGTTCTGCTGGTGGTGTATTTTGTAATCATTCAATTGAAGAATTTAATTGTATTGAATAAATTACTTGACGTTGTGAAATTAATCTTTCTCAAATAATAAACAAAAAAAATAAAATTCCTAGTAATGAGATAGAAGATCCAATAGTTGAAACTACATTTCATGTAGTATATGCATCTGGATAATCTGAGTATCGACGAGGTATTCCTGATAGGCCTAAAAAATGTTGGGGGAAAAATGTTAAATTTACACCAATAAATATAATTAGAAATTGACTTTTTAATCATTTTGGATTTATAGTTAATCCTGTAAATAAAGGATATCAATGAACAAGTCCGGCTATAATAGCAAATACAGCTCCTATAGATAATACATAATGGAAATGTGCAACTACATAGTAA…
CZ-8	CZ8-3	+	+	2	TGTGTTCTGCTGGTGGTGTATTTTGTAATCATTCAATTGAAGAATTTAATTGTATTGAATAAATTACTTGACGTTGTGAAATTAATCTTTCTCAAATAATAAACAAAAAAAATAAAATTCCTAGTAATGAGATAGAAGATCCAATAGTTGAAACTACATTTCATGTAGTATATGCATCTGGATAATCTGAGTATCGACGAGGTATTCCTGATAGGCCTAAAAAATGTTGGGGGAAAAATGTTAAATTTACACCAATAAATATAATTAGAAATTGACTTTTTAATCATTTTGGATTTATAGTTAATCCTGTAAATAAAGGATATCAATGAACAAGTCCGGCTATAATAGCAAATACAGCTCCTATAGATAATACATAATGGAAATGTGCAACTACATAGT…
CZ-8	CZ8-4	+	+	2	AACTGTGTTCTGCTGGTGGTGTATTTTGTAATCATTCAATTGAAGAATTTAATTGTATTGAATAAATTACTTGACGTTGTGAAATTAATCTTTCTCAAATAATAAACAAAAAAAATAAAATTCCTAGTAATGAGATAGAAGATCCAATAGTTGAAATTACATTTCATGTAGTATATGCATCTGGATAATCTGAGTATCGACGAGGTATTCCTGATAGGCCTAAAAAATGTTGGGGGAAAAATGTTAAATTTACACCAATAAATATAATTAGAAATTGACTTTTTAATCATTTTGGATTTATAGTTAATCCTGTAAATAAAGGATATCAATGAACAAGTCCGGCTATAATAGCAAATACAGCTCCTATAGATAATACATAATGGAAATGTGCAACTACAT…
CZ-8	CZ8-5	+	+	2	AACTGTGTTCTGCTGGTGGTGTATTTTGTAATCATTCAATTGAAGAATTTAATTGTATTGAATAAATTACTTGACGTTGTGAAATTAATCTTTCTCAAATAATAAACAAAAAAAATAAAATTCCTAGTAATGAGATAGAAGATCCAATAGTTGAAACTACATTTCATGTAGTATATGCATCTGGATAATCTGAGTATCGACGAGGTATTCCTGATAGGCCTAAAAAATGTTGGGGGAAAAATGTTAAATTTACACCAATAAATATAATTAGAAATTGACTTTTTAATCATTTTGGATTTATAGTTAATCCTGTAAATAAAGGATATCAATGAACAAGTCCGGCTATAATAGCAAATACAGCTCCTATAGATAATACATAATGGAAATGTGCAACTACAT…
CZ-8	CZ8-6	+	+	2	AACTGTGTTCTGCTGGTGGTGTATTTTGTAATCATTCAATTGAAGAATTTAATTGTATTGAATAAATTACTTGACGTTGTGAAATTAATCTTTCTCAAATAATAAACAAAAAAAATAAAATTCCTAGTAATGAGATAGAAGATCCAATAGTTGAAACTACATTTCATGTAGTATATGCATCTGGATAATCTGAGTATCGACGAGGTATTCCTGATAGGCCTAAAAAATGTTGGGGGAAAAATGTTAAATTTACACCAATAAATATAATTAGAAATTGACTTTTTAATCATTTTGGATTTATAGTTAATCCTGTAAATAAAGGATATCAATGAACAAGTCCGGCTATAATAGCAAATACAGCTCCTATAGATAATACATAATGGAAATGTGCAACTACAT…
CZ-8	CZ8-7	+	+	2	AACTGTGTTCTGCTGGTGGTGTATTTTGTAATCATTCAATTGAAGAATTTAATTGTATTGAATAAATTACTTGACGTTGTGAAATTAATCTTTCTCAAATAATAAACAAAAAAAATAAAATTCCTAGTAATGAGATAGAAGATCCAATAGTTGAAACTACATTTCATGTAGTATATGCATCTGGATAATCTGAGTATCGACGAGGTATTCCTGATAGGCCTAAAAAATGTTGGGGGAAAAATGTTAAATTTACACCAATAAATATAATTAGAAATTGACTTTTTAATCATTTTGGATTTATAGTTAATCCTGTAAATAAAGGATATCAATGAACAAGTCCGGCTATAATAGCAAATACAGCTCCTATAGATAATACATAATGGAAATGTGCAACTACAT…
CZ-8	CZ8-8	+	+	1	AACTGTGTTCTGCTGGTGGTGTATTTTGTAATCATTCAATTGAAGAATTTAATTGTATTGAATAAATTACTTGACGTTGTGAAATTAATCTTTCTCAAATAATAAACAAAAAAAATAAAATTCCTAGTAATGAGATAGAAAATCCAATAGTTGAAACTACATTTCATGTAGTATATGCATCTGGATAATCTGAGTATCGACAAGGTATTCCTGATAGACCTAAAAAATGTTGGGGGAAAAATGTTAAATTTACACCAATAAATATAATTAGAAATTGACTTTTTAATCATTTTGGATTTATAGTTAATCCTGTAAATAAAGGATATCAATGAACAAGTCCGGCTATAATAGCAAATACAGCTCCTATAGATAATACATAATGGAAATGTGCAACTACAT…
CZ-8	CZ8-9	+	+	2	AACTGTGTTCTGCTGGTGGTGTATTTTGTAATCATTCAATTGAAGAATTTAATTGTATTGAATAAATTACTTGACGTTGTGAAATTAATCTTTCTCAAATAATAAACAAAAAAAATAAAATTCCTAGTAATGAGATAGAAGATCCAATAGTTGAAACTACATTTCATGTAGTATATGCATCTGGATAATCTGAGTATCGACGAGGTATTCCTGATAGGCCTAAAAAATGTTGGGGGAAAAATGTTAAATTTACACCAATAAATATAATTAGAAATTGACTTTTTAATCATTTTGGATTTATAGTTAATCCTGTAAATAAAGGATATCAATGAACAAGTCCGGCTATAATAGCAAATACAGCTCCTATAGATAATACATAATGGAAATGTGCAACTACAT…
CZ-8	CZ8-10	+	+	2	CTGTGTTCTGCTGGTGGTGTATTTTGTAATCATTCAATTGAAGAATTTAATTGTATTGAATAAATTACTTGACGTTGTGAAATTAATCTTTCTCAAATAATAAACAAAAAAAATAAAATTCCTAGTAATGAGATAGAAGATCCAATAGTTGAAATTACATTTCATGTAGTATATGCATCTGGATAATCTGAGTATCGACGAGGTATTCCTGATAGGCCTAAAAAATGTTGGGGGAAAAATGTTAAATTTACACCAATAAATATAATTAGAAATTGACTTTTTAATCATTTTGGATTTATAGTTAATCCTGTAAATAAAGGATATCAATGAACAAGTCCGGCTATAATAGCAAATACAGCTCCTATAGATAATACATAATGGAAATGTGCAACTACATAG…
CZ-8	CZ8-11	+	+	2	GTGTTCTGCTGGTGGTGTATTTTGTAATCATTCAATTGAAGAATTTAATTGTATTGAATAAATTACTTGACGTTGTGAAATTAATCTTTCTCAAATAATAAACAAAAAAAATAAAATTCCTAGTAATGAGATAGAAGATCCAATAGTTGAAACTACATTTCATGTAGTATATGCATCTGGATAATCTGAGTATCGACGAGGTATTCCTGATAGGCCTAAAAAATGTTGGGGGAAAAATGTTAAATTTACACCAATAAATATAATTAGAAATTGACTTTTTAATCATTTTGGATTTATAGTTAATCCTGTAAATAAAGGATATCAATGAACAAGTCCGGCTATAATAGCAAATACAGCTCCTATAGATAATACATAATGGAAATGTGCAACTACATAGTA…
CZ-8	CZ8-12	+	+	2	TGTGTTCTGCTGGTGGTGTATTTTGTAATCATTCAATTGAAGAATTTAATTGTATTGAATAAATTACTTGACGTTGTGAAATTAATCTTTCTCAAATAATAAACAAAAAAAATAAAATTCCTAGTAATGAGATAGAAGATCCAATAGTTGAAACTACATTTCATGTAGTATATGCATCTGGATAATCTGAGTATCGACGAGGTATTCCTGATAGGCCTAAAAAATGTTGGGGGAAAAATGTTAAATTTACACCAATAAATATAATTAGAAATTGACTTTTTAATCATTTTGGATTTATAGTTAATCCTGTAAATAAAGGATATCAATGAACAAGTCCGGCTATAATAGCAAATACAGCTCCTATAGATAATACATAATGGAAATGTGCAACTACATAGT…
CZ-8	CZ8-13	+	+	2	TGTGTTCTGCTGGTGGTGTATTTTGTAATCATTCAATTGAAGAATTTAATTGTATTGAATAAATTACTTGACGTTGTGAAATTAATCTTTCTCAAATAATAAACAAAAAAAATAAAATTCCTAGTAATGAGATAGAAGATCCAATAGTTGAAACTACATTTCATGTAGTATATGCATCTGGATAATCTGAGTATCGACGAGGTATTCCTGATAGGCCTAAAAAATGTTGGGGGAAAAATGTTAAATTTACACCAATAAATATAATTAGAAATTGACTTTTTAATCATTTTGGATTTATAGTTAATCCTGTAAATAAAGGATATCAATGAACAAGTCCGGCTATAATAGCAAATACAGCTCCTATAGATAATACATAATGGAAATGTGCAACTACATAGT…
CZ-8	CZ8-14	+	+	2	TGTGTTCTGCTGGTGGTGTATTTTGTAATCATTCAATTGAAGAATTTAATTGTATTGAATAAATTACTTGACGTTGTGAAATTAATCTTTCTCAAATAATAAACAAAAAAAATAAAATTCCTAGTAATGAGATAGAAGATCCAATAGTTGAAACTACATTTCATGTAGTATATGCATCTGGATAATCTGAGTATCGACGAGGTATTCCTGATAGGCCTAAAAAATGTTGGGGGAAAAATGTTAAATTTACACCAATAAATATAATTAGAAATTGACTTTTTAATCATTTTGGATTTATAGTTAATCCTGTAAATAAAGGATATCAATGAACAAGTCCGGCTATAATAGCAAATACAGCTCCTATAGATAATACATAATGGAAATGTGCAACTACATAGT…
CZ-8	CZ8-15	+	+	2	CTGTGTTCTGCTGGTGGTGTATTTTGTAATCATTCAATTGAAGAATTTAATTCGTATTGAATAAATTACTTGACGTTGTGAAATTAATCTTTCTCAAATAATAAACAAAAAAAATAAAATTCCTAGTAATGAGATAGAAGATCCAATAGTTGAAACTACATTTCATGTAGTATATGCATCTGGATAATCTGAGTATCGACGAGGTATTCCTGATAGGCCTAAAAAATGTTGGGGGAAAAATGTTAAATTTACACCAATAAATATAATTAGAAATTGACTTTTTAATCATTTTGGATTTATAGTTAATCCTGTAAATAAAGGATATCAATGAACAAGTCCGGCTATAATAGCAAATACAGCTCCTATAGATAATACATAATGGAAATGTGCAACTACATA…
CZ-8	CZ8-16	+	+	1	ACTGTGTTCTGCTGGTGGTGTATTTTGTAATCATTCAATTGAAGAATTTAATTGTATTGAATAAATTACTTGACGTTGTGAAATTAATCTTTCTCAAATAATAAACAAAAAAAATAAAATTCCTAGTAATGAGATAGAAGATCCAATAGTTGAAACTACATTTCATGTAGTATATGCATCTGGATAATCTGAGTATCGACGAGGTATTCCTGATAGACCTAAAAAATGTTGGGGGAAAAATGTTAAATTTACACCAATAAATATAATTAGAAATTGACTTTTTAATCATTTTGGATTTATAGTTAATCCTGTAAATAAAGGATATCAATGAACAAGTCCGGCTATAATAGCAAATACAGCTCCTATAGATAATACATAATGGAAATGTGCAACTACATA…
CZ-8	CZ8-17	+	+	2	AACTGTGTTCTGCTGGTGGTGTATTTTGTAATCATTCAATTGAAGAATTTAATTGTATTGAATAAATTACTTGACGTTGTGAAATTAATCTTTCTCAAATAATAAACAAAAAAAATAAAATTCCTAGTAATGAGATAGAAGATCCAATAGTTGAAATTACATTTCATGTAGTATATGCATCTGGATAATCTGAGTATCGACGAGGTATTCCTGATAGGCCTAAAAAATGTTGGGGGAAAAATGTTAAATTTACACCAATAAATATAATTAGAAATTGACTTTTTAATCATTTTGGATTTATAGTTAATCCTGTAAATAAAGGATATCAATGAACAAGTCCGGCTATAATAGCAAATACAGCTCCTATAGATAATACATAATGGAAATGTGCAACTACAT…
CZ-8	CZ8-18	+	+	2	AACTGTGTTCTGCTGGTGGTGTATTTTGTAATCATTCAATTGAAGAATTTAATTGTATTGAATAAATTACTTGACGTTGTGAAATTAATCTTTCTCAAATAATAAACAAAAAAAATAAAATTCCTAGTAATGAGATAGAAGATCCAATAGTTGAAACTACATTTCATGTAGTATATGCATCTGGATAATCTGAGTATCGACGAGGTATTCCTGATAGGCCTAAAAAATGTTGGGGGAAAAATGTTAAATTTACACCAATAAATATAATTAGAAATTGACTTTTTAATCATTTTGGATTTATAGTTAATCCTGTAAATAAAGGATATCAATGAACAAGTCCGGCTATAATAGCAAATACAGCTCCTATAGATAATACATAATGGAAATGTGCAACTACAT…
CZ-8	CZ8-19	+	+	1	AACTGTGTTCTGCTGGTGGTGTATTTTGTAATCATTCAATTGAAGAATTTAATTGTATTGAATAAATTACTTGACGTTGTGAAATTAATCTTTCTCAAATAATAAACAAAAAAAATAAAATTCCTAGTAATGAGATAGAAGATCCAATAGTTGAAACTACATTTCATGTAGTATATGCATCTGGATAATCTGAGTATCGACGAGGTATTCCTGATAGACCTAAAAAATGTTGGGGGAAAAATGTTAAATTTACACCAATAAATATAATTAGAAATTGACTTTTTAATCATTTTGGATTTATAGTTAATCCTGTAAATAAAGGATATCAATGAACAAGTCCGGCTATAATAGCAAATACAGCTCCTATAGATAATACATAATGGAAATGTGCAACTACAT…
CZ-8	CZ8-20	+	+	1	AACTGTGTTCTGCTGGTGGTGTATTTTGTAATCATTCAATTGAAGAATTTAATTCGTATTGAATAAATTACTTGACGTTGTGAAATTAATCTTTCTCAAATAATAAACAAAAAAAATAAAATTCCTAGTAATGAGATAGAAGATCCAATAGTTGAAACTACATTTCATGTAGTATATGCATCTGGATAATCTGAGTATCGACGAGGTATTCCTGATAGACCTAAAAAATGTTGGGGGAAAAATGTTAAATTTACACCAATAAATATAATTAGAAATTGACTTTTTAATCATTTTGGATTTATAGTTAATCCTGTAAATAAAGGATATCAATGAACAAGTCCGGCTATAATAGCAAATACAGCTCCTATAGATAATACATAATGGAAATGTGCAACTACA…
CZ-8	CZ8-21	+	+	2	AACTGTGTTCTGCTGGTGGTGTATTTTGTAATCATTCAATTGAAGAATTTAATTGTATTGAATAAATTACTTGACGTTGTGAAATTAATCTTTCTCAAATAATAAACAAAAAAAATAAAATTCCTAGTAATGAGATAGAAGATCCAATAGTTGAAACTACATTTCATGTAGTATATGCATCTGGATAATCTGAGTATCGACGAGGTATTCCTGATAGGCCTAAAAAATGTTGGGGGAAAAATGTTAAATTTACACCAATAAATATAATTAGAAATTGACTTTTTAATCATTTTGGATTTATAGTTAATCCTGTAAATAAAGGATATCAATGAACAAGTCCGGCTATAATAGCAAATACAGCTCCTATAGATAATACATAATGGAAATGTGCAACTACAT…
CZ-8	CZ8-22	+	+	2	GTGTTCTGCTGGTGGTGTATTTTGTAATCATTCAATTGAAGAATTTAATTGTATTGAATAAATTACTTGACGTTGTGAAATTAATCTTTCTCAAATAATAAACAAAAAAAATAAAATTCCTAGTAATGAGATAGAAGATCCAATAGTTGAAACTACATTTCATGTAGTATATGCATCTGGATAATCTGAGTATCGACGAGGTATTCCTGATAGGCCTAAAAAATGTTGGGGGAAAAATGTTAAATTTACACCAATAAATATAATTAGAAATTGACTTTTTAATCATTTTGGATTTATAGTTAATCCTGTAAATAAAGGATATCAATGAACAAGTCCGGCTATAATAGCAAATACAGCTCCTATAGATAATACATAATGGAAATGTGCAACTACATAGTA…
CZ-8	CZ8-23	+	+	2	ACTGTGTTCTGCTGGTGGTGTATTTTGTAATCATTCAATTGAAGAATTTAATTGTATTGAATAAATTACTTGACGTTGTGAAATTAATCTTTCTCAAATAATAAACAAAAAAAATAAAATTCCTAGTAATGAGATAGAAGATCCAATAGTTGAAACTACATTTCATGTAGTATATGCATCTGGATAATCTGAGTATCGACGAGGTATTCCTGATAGGCCTAAAAAATGTTGGGGGAAAAATGTTAAATTTACACCAATAAATATAATTAGAAATTGACTTTTTAATCATTTTGGATTTATAGTTAATCCTGTAAATAAAGGATATCAATGAACAAGTCCGGCTATAATAGCAAATACAGCTCCTATAGATAATACATAATGGAAATGTGCAACTACATA…
CZ-8	CZ8-24	+	+	2	AACTGTGTTCTGCTGGTGGTGTATTTTGTAATCATTCAATTGAAGAATTTAATTGTATTGAATAAATTACTTGACGTTGTGAAATTAATCTTTCTCAAATAATAAACAAAAAAAATAAAATTCCTAGTAATGAGATAGAAGATCCAATAGTTGAAACTACATTTCATGTAGTATATGCATCTGGATAATCTGAGTATCGACGAGGTATTCCTGATAGGCCTAAAAAATGTTGGGGGAAAAATGTTAAATTTACACCAATAAATATAATTAGAAATTGACTTTTTAATCATTTTGGATTTATAGTTAATCCTGTAAATAAAGGATATCAATGAACAAGTCCGGCTATAATAGCAAATACAGCTCCTATAGATAATACATAATGGAAATGTGCAACTACAT…
CZ-8	CZ8-25	+	+	1	ACTGTGTTCTGCTGGTGGTGTATTTTGTAATCATTCAATTGAAGAATTTAATTGTATTGAATAAATTACTTGACGTTGTGAAATTAATCTTTCTCAAATAATAAACAAAAAAAATAAAATTCCTAGTAATGAGATAGAAGATCCAATAGTTGAAACTACATTTCATGTAGTATATGCATCTGGATAATCTGAGTATCGACGAGGTATTCCTGATAGACCTAAAAAATGTTGGGGGAAAAATGTTAAATTTACACCAATAAATATAATTAGAAATTGACTTTTTAATCATTTTGGATTTATAGTTAATCCTGTAAATAAAGGATATCAATGAACAAGTCCGGCTATAATAGCAAATACAGCTCCTATAGATAATACATAATGGAAATGTGCAACTACATA…
CZ-8	CZ8-26	+	+	2	AACTGTGTTCTGCTGGTGGTGTATTTTGTAATCATTCAATTGAAGAATTTAATTGTATTGAATAAATTACTTGACGTTGTGAAATTAATCTTTCTCAAATAATAAACAAAAAAAATAAAATTCCTAGTAATGAGATAGAAGATCCAATAGTTGAAACTACATTTCATGTAGTATATGCATCTGGATAATCTGAGTATCGACGAGGTATTCCTGATAGGCCTAAAAAATGTTGGGGGAAAAATGTTAAATTTACACCAATAAATATAATTAGAAATTGACTTTTTAATCATTTTGGATTTATAGTTAATCCTGTAAATAAAGGATATCAATGAACAAGTCCGGCTATAATAGCAAATACAGCTCCTATAGATAATACATAATGGAAATGTGCAACTACAT…
CZ-8	CZ8-27	+	+	2	AACTGTGTTCTGCTGGTGGTGTATTTTGTAATCATTCAATTGAAGAATTTAATTGTATTGAATAAATTACTTGACGTTGTGAAATTAATCTTTCTCAAATAATAAACAAAAAAAATAAAATTCCTAGTAATGAGATAGAAGATCCAATAGTTGAAACTACATTTCATGTAGTATATGCATCTGGATAATCTGAGTATCGACGAGGTATTCCTGATAGGCCTAAAAAATGTTGGGGGAAAAATGTTAAATTTACACCAATAAATATAATTAGAAATTGACTTTTTAATCATTTTGGATTTATAGTTAATCCTGTAAATAAAGGATATCAATGAACAAGTCCGGCTATAATAGCAAATACAGCTCCTATAGATAATACATAATGGAAATGTGCAACTACAT…
CZ-8	CZ8-28	+	+	2	GTGTTCTGCTGGTGGTGTATTTTGTAATCATTCAATTGAAGAATTTAATTCGTATTGAATAAATTACTTGACGTTGTGAAATTAATCTTTCTCAAATAATAAACAAAAAAAATAAAATTCCTAGTAATGAGATAGAAGATCCAATAGTTGAAACTACATTTCATGTAGTATATGCATCTGGATAATCTGAGTATCGACGAGGTATTCCTGATAGGCCTAAAAAATGTTGGGGGAAAAATGTTAAATTTACACCAATAAATATAATTAGAAATTGACTTTTTAATCATTTTGGATTTATAGTTAATCCTGTAAATAAAGGATATCAATGAACAAGTCCGGCTATAATAGCAAATACAGCTCCTATAGATAATACATAATGGAAATGTGCAACTACATAGT…
CZ-8	CZ8-29	+	+	1	ACTGTGTTCTGCTGGTGGTGTATTTTGTAATCATTCAATTGAAGAATTTAATTGTATTGAATAAATTACTTGACGTTGTGAAATTAATCTTTCTCAAATAATAAACAAAAAAAATAAAATTCCTAGTAATGAGATAGAAGATCCAATAGTTGAAACTACATTTCATGTAGTATATGCATCTGGATAATCTGAGTATCGACGAGGTATTCCTGATAGACCTAAAAAATGTTGGGGGAAAAATGTTAAATTTACACCAATAAATATAATTAGAAATTGACTTTTTAATCATTTTGGATTTATAGTTAATCCTGTAAATAAAGGATATCAATGAACAAGTCCGGCTATAATAGCAAATACAGCTCCTATAGATAATACATAATGGAAATGTGCAACTACATA…
CZ-8	CZ8-30	+	+	2	AACTGTGTTCTGCTGGTGGTGTATTTTGTAATCATTCAATTGAAGAATTTAATTGTATTGAATAAATTACTTGACGTTGTGAAATTAATCTTTCTCAAATAATAAACAAAAAAAATAAAATTCCTAGTAATGAGATAGAAGATCCAATAGTTGAAACTACATTTCATGTAGTATATGCATCTGGATAATCTGAGTATCGACGAGGTATTCCTGATAGGCCTAAAAAATGTTGGGGGAAAAATGTTAAATTTACACCAATAAATATAATTAGAAATTGACTTTTTAATCATTTTGGATTTATAGTTAATCCTGTAAATAAAGGATATCAATGAACAAGTCCGGCTATAATAGCAAATACAGCTCCTATAGATAATACATAATGGAAATGTGCAACTACAT…
CZ-8	CZ8-31	+	+	1	TAACTGTGTTCTGCTGGTGGTGTATTTTGTAATCATTCAATTGAAGAATTTAATTGTATTGAATAAATTACTTGACGTTGTGAAATTAATCTTTCTCAAATAATAAACAAAAAAAATAAAATTCCTAGTAATGAGATAGAAGATCCAATAGTTGAAACTACATTTCATGTAGTATATGCATCTGGATAATCTGAGTATCGACGAGGTATTCCTGATAGACCTAAAAAATGTTGGGGGAAAAATGTTAAATTTACACCAATAAATATAATTAGAAATTGACTTTTTAATCATTTTGGATTTATAGTTAATCCTGTAAATAAAGGATATCAATGAACAAGTCCGGCTATAATAGCAAATACAGCTCCTATAGATAATACATAATGGAAATGTGCAACTACA…
CZ-8	CZ8-32	+	+	1	AACTGTGTTCTGCTGGTGGTGTATTTTGTAATCATTCAATTCGAAGAATTTAATTCGTATTGAATAAATTACTTGACGTTGTGAAATTAATCTTTCTCAAATAATAAACAAAAAAAATAAAATTCCTAGTAATGAGATAGAAGATCCAATAGTTGAAACTACATTTCATGTAGTATATGCATCTGGATAATCTGAGTATCGACGAGGTATTCCTGATAGACCTAAAAAATGTTGGGGGAAAAATGTTAAATTTACACCAATAAATATAATTAGAAATTGACTTTTTAATCATTTTGGATTTATAGTTAATCCTGTAAATAAAGGATATCAATGAACAAGTCCGGCTATAATAGCAAATACAGCTCCTATAGATAATACATAATGGAAATGTGCAACTAC…
CZ-8	CZ8-33	+	+	2	AACTGTGTTCTGCTGGTGGTGTATTTTGTAATCATTCAATTGAAGAATTTAATTGTATTGAATAAATTACTTGACGTTGTGAAATTAATCTTTCTCAAATAATAAACAAAAAAAATAAAATTCCTAGTAATGAGATAGAAGATCCAATAGTTGAAACTACATTTCATGTAGTATATGCATCTGGATAATCTGAGTATCGACGAGGTATTCCTGATAGGCCTAAAAAATGTTGGGGGAAAAATGTTAAATTTACACCAATAAATATAATTAGAAATTGACTTTTTAATCATTTTGGATTTATAGTTAATCCTGTAAATAAAGGATATCAATGAACAAGTCCGGCTATAATAGCAAATACAGCTCCTATAGATAATACATAATGGAAATGTGCAACTACAT…
CZ-8	CZ8-34	+	+	2	AACTGTGTTCTGCTGGTGGTGTATTTTGTAATCATTCAATTGAAGAATTTAATTGTATTGAATAAATTACTTGACGTTGTGAAATTAATCTTTCTCAAATAATAAACAAAAAAAATAAAATTCCTAGTAATGAGATAGAAGATCCAATAGTTGAAACTACATTTCATGTAGTATATGCATCTGGATAATCTGAGTATCGACGAGGTATTCCTGATAGGCCTAAAAAATGTTGGGGGAAAAATGTTAAATTTACACCAATAAATATAATTAGAAATTGACTTTTTAATCATTTTGGATTTATAGTTAATCCTGTAAATAAAGGATATCAATGAACAAGTCCGGCTATAATAGCAAATACAGCTCCTATAGATAATACATAATGGAAATGTGCAACTACAT…
CZ-8	CZ8-35	+	+	2	TAACTGTGTTCTGCTGGTGGTGTATTTTGTAATCATTCAATTGAAGAATTTAATTGTATTGAATAAATTACTTGACGTTGTGAAATTAATCTTTCTCAAATAATAAACAAAAAAAATAAAATTCCTAGTAATGAGATAGAAGATCCAATAGTTGAAACTACATTTCATGTAGTATATGCATCTGGATAATCTGAGTATCGACGAGGTATTCCTGATAGGCCTAAAAAATGTTGGGGGAAAAATGTTAAATTTACACCAATAAATATAATTAGAAATTGACTTTTTAATCATTTTGGATTTATAGTTAATCCTGTAAATAAAGGATATCAATGAACAAGTCCGGCTATAATAGCAAATACAGCTCCTATAGATAATACATAATGGAAATGTGCAACTACA…
CZ-8	CZ8-36	+	+	2	CTGTGTTCTGCTGGTGGTGTATTTTGTAATCATTCAATTCGAAGAATTTAATTCGTATTGAATAAATTACTTGACGTTGTGAAATTAATCTTTCTCAAATAATAAACAAAAAAAATAAAATTCCTAGTAATGAGATAGAAGATCCAATAGTTGAAATTACATTTCATGTAGTATATGCATCTGGATAATCTGAGTATCGACGAGGTATTCCTGATAGGCCTAAAAAATGTTGGGGGAAAAATGTTAAATTTACACCAATAAATATAATTAGAAATTGACTTTTTAATCATTTTGGATTTATAGTTAATCCTGTAAATAAAGGATATCAATGAACAAGTCCGGCTATAATAGCAAATACAGCTCCTATAGATAATACATAATGGAAATGTGCAACTACAT…
CZ-8	CZ8-37	+	+	1	AACTGTGTTCTGCTGGTGGTGTATTTTGTAATCATTCAATTGAAGAATTTAATTGTATTGAATAAATTACTTGACGTTGTGAAATTAATCTTTCTCAAATAATAAACAAAAAAAATAAAATTCCTAGTAATGAGATAGAAGATCCAATAGTTGAAACTACATTTCATGTAGTATATGCATCTGGATAATCTGAGTATCGACGAGGTATTCCTGATAGACCTAAAAAATGTTGGGGGAAAAATGTTAAATTTACACCAATAAATATAATTAGAAATTGACTTTTTAATCATTTTGGATTTATAGTTAATCCTGTAAATAAAGGATATCAATGAACAAGTCCGGCTATAATAGCAAATACAGCTCCTATAGATAATACATAATGGAAATGTGCAACTACAT…
CZ-8	CZ8-38	+	+	2	AACTGTGTTCTGCTGGTGGTGTATTTTGTAATCATTCAATTGAAGAATTTAATTGTATTGAATAAATTACTTGACGTTGTGAAATTAATCTTTCTCAAATAATAAACAAAAAAAATAAAATTCCTAGTAATGAGATAGAAGATCCAATAGTTGAAACTACATTTCATGTAGTATATGCATCTGGATAATCTGAGTATCGACGAGGTATTCCTGATAGGCCTAAAAAATGTTGGGGGAAAAATGTTAAATTTACACCAATAAATATAATTAGAAATTGACTTTTTAATCATTTTGGATTTATAGTTAATCCTGTAAATAAAGGATATCAATGAACAAGTCCGGCTATAATAGCAAATACAGCTCCTATAGATAATACATAATGGAAATGTGCAACTACAT…
CZ-8	CZ8-39	+	+	2	TGTTCTGCTGGTGGTGTATTTTGTAATCATTCAATTTCGAAGAATTTAATTAGTATTGAATAAATTACTTCGACGTTGTGAAATTAATCTTTCCTCAAATAATAAACAAAAAAAATAAAATTCCTAGTAATGAGATAGAAGATCCAATAGTTGAAACTACATTTCATGTAGTATATGCATCTGGATAATCTGAGTATCGACGAGGTATTCCTGATAGGCCTAAAAAATGTTGGGGGAAAAATGTTAAATTTACACCAATAAATATAATTAGAAATTGACTTTTTAATCATTTTGGATTTATAGTTAATCCTGTAAATAAAGGATATCAATGAACAAGTCCGGCTATAATAGCAAATACAGCTCCTATAGATAATACATAATGGAAATGTGCAACTACAT…
CZ-8	CZ8-40	+	+	1	GTGTTCTGCTGGTGGTGTATTTTGTAATCATTCAATTGAAGAATTTAATTGTATTGAATAAATTACTTGACGTTGTGAAATTAATCTTTCTCAAATAATAAACAAAAAAAATAAAATTCCTAGTAATGAGATAGAAGATCCAATAGTTGAAACTACATTTCATGTAGTATATGCATCTGGATAATCTGAGTATCGACGAGGTATTCCTGATAGACCTAAAAAATGTTGGGGGAAAAATGTTAAATTTACACCAATAAATATAATTAGAAATTGACTTTTTAATCATTTTGGATTTATAGTTAATCCTGTAAATAAAGGATATCAATGAACAAGTCCGGCTATAATAGCAAATACAGCTCCTATAGATAATACATAATGGAAATGTGCAACTACATAGTA…
CZ-8	CZ8-41	+	-	1	NA
CZ-8	CZ8-42	+	-	2	NA
CZ-8	CZ8-43	+	-	1	NA
CZ-8	CZ8-44	+	-	2	NA
CZ-8	CZ8-45	+	-	2	NA
CZ-8	CZ8-46	+	-	2	NA
CZ-8	CZ8-47	+	-	2	NA
CZ-8	CZ8-48	+	-	2	NA
CZ-9	CZ9-1	+	+	1	AACTGTGTTCTGCTGGTGGTGTATTTTGTAATCATTCAATTGAAGAATTTAATTGTATTGAATAAATTACTTGACGTTGTGAAATTAATCTTTCTCAAATAATAAACAAAAAAAATAAAATTCCTAGTAATGAGATAGAAGATCCAATAGTTGAAACTACATTTCATGTAGTATATGCATCTGGATAATCTGAGTATCGACGAGGTATTCCTGATAGACCTAAAAAATGTTGGGGGAAAAATGTTAAATTTACACCAATAAATATAATTAGAAATTGACTTTTTAATCATTTTGGATTTATAGTTAATCCTGTAAATAAAGGATATCAATGAACAAGTCCGGCTATAATAGCAAATACAGCTCCTATAGATAATACATAATGGAAATGTGCAACTACAT…
CZ-9	CZ9-2	+	+	1	TGTGTTCTGCTGGTGGTGTATTTTGTAATCATTCAATTGAAGAATTTAATTGTATTGAATAAATTACTTGACGTTGTGAAATTAATCTTTCTCAAATAATAAACAAAAAAAATAAAATTCCTAGTAATGAGATAGAAGATCCAATAGTTGAAACTACATTTCATGTAGTATATGCATCTGGATAATCTGAGTATCGACGAGGTATTCCTGATAGACCTAAAAAATGTTGGGGGAAAAATGTTAAATTTACACCAATAAATATAATTAGAAATTGACTTTTTAATCATTTTGGATTTATAGTTAATCCTGTAAATAAAGGATATCAATGAACAAGTCCGGCTATAATAGCAAATACAGCTCCTATAGATAATACATAATGGAAATGTGCAACTACATAGT…
CZ-9	CZ9-3	+	+	2	TGTGTTCTGCTGGTGGTGTATTTTGTAATCATTCAATTGAAGAATTTAATTGTATTGAATAAATTACTTGACGTTGTGAAATTAATCTTTCTCAAATAATAAACAAAAAAAATAAAATTCCTAGTAATGAGATAGAAGATCCAATAGTTGAAACTACATTTCATGTAGTATATGCATCTGGATAATCTGAGTATCGACGAGGTATTCCTGATAGGCCTAAAAAATGTTGGGGGAAAAATGTTAAATTTACACCAATAAATATAATTAGAAATTGACTTTTTAATCATTTTGGATTTATAGTTAATCCTGTAAATAAAGGATATCAATGAACAAGTCCGGCTATAATAGCAAATACAGCTCCTATAGATAATACATAATGGAAATGTGCAACTACATAGT…
CZ-9	CZ9-4	+	+	1	TGTGTTCTGCTGGTGGTGTATTTTGTAATCATTCAATTGAAGAATTTAATTGTATTGAATAAATTACTTGACGTTGTGAAATTAATCTTTCTCAAATAATAAACAAAAAAAATAAAATTCCTAGTAATGAGATAGAAGATCCAATAGTTGAAACTACATTTCATGTAGTATATGCATCTGGATAATCTGAGTATCGACGAGGTATTCCTGATAGACCTAAAAAATGTTGGGGGAAAAATGTTAAATTTACACCAATAAATATAATTAGAAATTGACTTTTTAATCATTTTGGATTTATAGTTAATCCTGTAAATAAAGGATATCAATGAACAAGTCCGGCTATAATAGCAAATACAGCTCCTATAGATAATACATAATGGAAATGTGCAACTACATAGT…
CZ-9	CZ9-5	+	+	2	TGTGTTCTGCTGGTGGTGTATTTTGTAATCATTCAATTGAAGAATTTAATTGTATTGAATAAATTACTTGACGTTGTGAAATTAATCTTTCTCAAATAATAAACAAAAAAAATAAAATTCCTAGTAATGAGATAGAAGATCCAATAGTTGAAACTACATTTCATGTAGTATATGCATCTGGATAATCTGAGTATCGACGAGGTATTCCTGATAGGCCTAAAAAATGTTGGGGGAAAAATGTTAAATTTACACCAATAAATATAATTAGAAATTGACTTTTTAATCATTTTGGATTTATAGTTAATCCTGTAAATAAAGGATATCAATGAACAAGTCCGGCTATAATAGCAAATACAGCTCCTATAGATAATACATAATGGAAATGTGCAACTACATAGT…
CZ-9	CZ9-6	+	+	1	TGTGTTCTGCTGGTGGTGTATTTTGTAATCATTCAATTGAAGAATTTAATTGTATTGAATAAATTACTTGACGTTGTGAAATTAATCTTTCTCAAATAATAAACAAAAAAAATAAAATTCCTAGTAATGAGATAGAAGATCCAATAGTTGAAACTACATTTCATGTAGTATATGCATCTGGATAATCTGAGTATCGACGAGGTATTCCTGATAGACCTAAAAAATGTTGGGGGAAAAATGTTAAATTTACACCAATAAATATAATTAGAAATTGACTTTTTAATCATTTTGGATTTATAGTTAATCCTGTAAATAAAGGATATCAATGAACAAGTCCGGCTATAATAGCAAATACAGCTCCTATAGATAATACATAATGGAAATGTGCAACTACATAGT…
CZ-9	CZ9-7	+	+	2	TGTGTTCTGCTGGTGGTGTATTTTGTAATCATTCAATTGAAGAATTTAATTGTATTGAATAAATTACTTGACGTTGTGAAATTAATCTTTCTCAAATAATAAACAAAAAAAATAAAATTCCTAGTAATGAGATAGAAGATCCAATAGTTGAAACTACATTTCATGTAGTATATGCATCTGGATAATCTGAGTATCGACGAGGTATTCCTGATAGGCCTAAAAAATGTTGGGGGAAAAATGTTAAATTTACACCAATAAATATAATTAGAAATTGACTTTTTAATCATTTTGGATTTATAGTTAATCCTGTAAATAAAGGATATCAATGAACAAGTCCGGCTATAATAGCAAATACAGCTCCTATAGATAATACATAATGGAAATGTGCAACTACATAGT…
CZ-9	CZ9-8	+	+	1	AACTGTGTTCTGCTGGTGGTGTATTTTGTAATCATTCAATTGAAGAATTTAATTGTATTGAATAAATTACTTGACGTTGTGAAATTAATCTTTCTCAAATAATAAACAAAAAAAATAAAATTCCTAGTAATGAGATAGAAGATCCAATAGTTGAAACTACATTTCATGTAGTATATGCATCTGGATAATCTGAGTATCGACGAGGTATTCCTGATAGACCTAAAAAATGTTGGGGGAAAAATGTTAAATTTACACCAATAAATATAATTAGAAATTGACTTTTTAATCATTTTGGATTTATAGTTAATCCTGTAAATAAAGGATATCAATGAACAAGTCCGGCTATAATAGCAAATACAGCTCCTATAGATAATACATAATGGAAATGTGCAACTACAT…
CZ-9	CZ9-9	+	+	1	TGTGTTCTGCTGGTGGTGTATTTTGTAATCATTCAATTGAAGAATTTAATTGTATTGAATAAATTACTTGACGTTGTGAAATTAATCTTTCTCAAATAATAAACAAAAAAAATAAAATTCCTAGTAATGAGATAGAAGATCCAATAGTTGAAACTACATTTCATGTAGTATATGCATCTGGATAATCTGAGTATCGACGAGGTATTCCTGATAGACCTAAAAAATGTTGGGGGAAAAATGTTAAATTTACACCAATAAATATAATTAGAAATTGACTTTTTAATCATTTTGGATTTATAGTTAATCCTGTAAATAAAGGATATCAATGAACAAGTCCGGCTATAATAGCAAATACAGCTCCTATAGATAATACATAATGGAAATGTGCAACTACATAGT…
CZ-9	CZ9-10	+	+	1	TGTTCTGCTGGTGGTGTATTTTGTAATCATTCAATTGAAGAATTTAATTGTATTGAATAAATTACTTGACGTTGTGAAATTAATCTTTCTCAAATAATAAACAAAAAAAATAAAATTCCTAGTAATGAGATAGAAGATCCAATAGTTGAAACTACATTTCATGTAGTATATGCATCTGGATAATCTGAGTATCGACGAGGTATTCCTGATAGACCTAAAAAATGTTGGGGGAAAAATGTTAAATTTACACCAATAAATATAATTAGAAATTGACTTTTTAATCATTTTGGATTTATAGTTAATCCTGTAAATAAAGGATATCAATGAACAAGTCCGGCTATAATAGCAAATACAGCTCCTATAGATAATACATAATGGAAATGTGCAACTACATAGTAA…
CZ-9	CZ9-11	+	+	1	GTGTTCTGCTGGTGGTGTATTTTGTAATCATTCAATTGAAGAATTTAATTGTATTGAATAAATTACTTGACGTTGTGAAATTAATCTTTCTCAAATAATAAACAAAAAAAATAAAATTCCTAGTAATGAGATAGAAGATCCAATAGTTGAAACTACATTTCATGTAGTATATGCATCTGGATAATCTGAGTATCGACGAGGTATTCCTGATAGACCTAAAAAATGTTGGGGGAAAAATGTTAAATTTACACCAATAAATATAATTAGAAATTGACTTTTTAATCATTTTGGATTTATAGTTAATCCTGTAAATAAAGGATATCAATGAACAAGTCCGGCTATAATAGCAAATACAGCTCCTATAGATAATACATAATGGAAATGTGCAACTACATAGTA…
CZ-9	CZ9-12	+	+	1	TGTGTTCTGCTGGTGGTGTATTTTGTAATCATTCAATTGAAGAATTTAATTGTATTGAATAAATTACTTGACGTTGTGAAATTAATCTTTCTCAAATAATAAACAAAAAAAATAAAATTCCTAGTAATGAGATAGAAGATCCAATAGTTGAAACTACATTTCATGTAGTATATGCATCTGGATAATCTGAGTATCGACGAGGTATTCCTGATAGACCTAAAAAATGTTGGGGGAAAAATGTTAAATTTACACCAATAAATATAATTAGAAATTGACTTTTTAATCATTTTGGATTTATAGTTAATCCTGTAAATAAAGGATATCAATGAACAAGTCCGGCTATAATAGCAAATACAGCTCCTATAGATAATACATAATGGAAATGTGCAACTACATAGT…
CZ-9	CZ9-13	+	+	2	AACTGTGTTCTGCTGGTGGTGTATTTTGTAATCATTCAATTGAAGAATTTAATTGTATTGAATAAATTACTTGACGTTGTGAAATTAATCTTTCTCAAATAATAAACAAAAAAAATAAAATTCCTAGTAATGAGATAGAAGATCCAATAGTTGAAACTACATTTCATGTAGTATATGCATCTGGATAATCTGAGTATCGACGAGGTATTCCTGATAGGCCTAAAAAATGTTGGGGGAAAAATGTTAAATTTACACCAATAAATATAATTAGAAATTGACTTTTTAATCATTTTGGATTTATAGTTAATCCTGTAAATAAAGGATATCAATGAACAAGTCCGGCTATAATAGCAAATACAGCTCCTATAGATAATACATAATGGAAATGTGCAACTACAT…
CZ-9	CZ9-14	+	+	2	AACTGTGTTCTGCTGGTGGTGTATTTTGTAATCATTCAATTGAAGAATTTAATTGTATTGAATAAATTACTTGACGTTGTGAAATTAATCTTTCTCAAATAATAAACAAAAAAAATAAAATTCCTAGTAATGAGATAGAAGATCCAATAGTTGAAACTACATTTCATGTAGTATATGCATCTGGATAATCTGAGTATCGACGAGGTATTCCTGATAGGCCTAAAAAATGTTGGGGGAAAAATGTTAAATTTACACCAATAAATATAATTAGAAATTGACTTTTTAATCATTTTGGATTTATAGTTAATCCTGTAAATAAAGGATATCAATGAACAAGTCCGGCTATAATAGCAAATACAGCTCCTATAGATAATACATAATGGAAATGTGCAACTACAT…
CZ-9	CZ9-15	+	+	2	AACTGTGTTCTGCTGGTGGTGTATTTTGTAATCATTCAATTGAAGAATTTAATTGTATTGAATAAATTACTTGACGTTGTGAAATTAATCTTTCTCAAATAATAAACAAAAAAAATAAAATTCCTAGTAATGAGATAGAAGATCCAATAGTTGAAACTACATTTCATGTAGTATATGCATCTGGATAATCTGAGTATCGACGAGGTATTCCTGATAGGCCTAAAAAATGTTGGGGGAAAAATGTTAAATTTACACCAATAAATATAATTAGAAATTGACTTTTTAATCATTTTGGATTTATAGTTAATCCTGTAAATAAAGGATATCAATGAACAAGTCCGGCTATAATAGCAAATACAGCTCCTATAGATAATACATAATGGAAATGTGCAACTACAT…
CZ-9	CZ9-16	+	+	1	GTGTTCTGCTGGTGGTGTATTTTGTAATCATTCAATTGAAGAATTTAATTGTATTGAATAAATTACTTGACGTTGTGAAATTAATCTTTCTCAAATAATAAACAAAAAAAATAAAATTCCTAGTAATGAGATAGAAGATCCAATAGTTGAAACTACATTTCATGTAGTATATGCATCTGGATAATCTGAGTATCGACGAGGTATTCCTGATAGACCTAAAAAATGTTGGGGGAAAAATGTTAAATTTACACCAATAAATATAATTAGAAATTGACTTTTTAATCATTTTGGATTTATAGTTAATCCTGTAAATAAAGGATATCAATGAACAAGTCCGGCTATAATAGCAAATACAGCTCCTATAGATAATACATAATGGAAATGTGCAACTACATAGTA…
CZ-9	CZ9-17	+	+	1	GTGTTCTGCTGGTGGTGTATTTTGTAATCATTCAATTGAAGAATTTAATTGTATTGAATAAATTACTTGACGTTGTGAAATTAATCTTTCTCAAATAATAAACAAAAAAAATAAAATTCCTAGTAATGAGATAGAAGATCCAATAGTTGAAACTACATTTCATGTAGTATATGCATCTGGATAATCTGAGTATCGACGAGGTATTCCTGATAGACCTAAAAAATGTTGGGGGAAAAATGTTAAATTTACACCAATAAATATAATTAGAAATTGACTTTTTAATCATTTTGGATTTATAGTTAATCCTGTAAATAAAGGATATCAATGAACAAGTCCGGCTATAATAGCAAATACAGCTCCTATAGATAATACATAATGGAAATGTGCAACTACATAGTA…
CZ-9	CZ9-18	+	+	1	CTGTGTTCTGCTGGTGGTGTATTTTGTAATCATTCAATTGAAGAATTTAATTGTATTGAATAAATTACTTGACGTTGTGAAATTAATCTTTCTCAAATAATAAACAAAAAAAATAAAATTCCTAGTAATGAGATAGAAGATCCAATAGTTGAAACTACATTTCATGTAGTATATGCATCTGGATAATCTGAGTATCGACGAGGTATTCCTGATAGACCTAAAAAATGTTGGGGGAAAAATGTTAAATTTACACCAATAAATATAATTAGAAATTGACTTTTTAATCATTTTGGATTTATAGTTAATCCTGTAAATAAAGGATATCAATGAACAAGTCCGGCTATAATAGCAAATACAGCTCCTATAGATAATACATAATGGAAATGTGCAACTACATAG…
CZ-9	CZ9-19	+	+	1	ACTGTGTTCTGCTGGTGGTGTATTTTGTAATCATTCAATTGAAGAATTTAATTGTATTGAATAAATTACTTGACGTTGTGAAATTAATCTTTCTCAAATAATAAACAAAAAAAATAAAATTCCTAGTAATGAGATAGAAGATCCAATAGTTGAAACTACATTTCATGTAGTATATGCATCTGGATAATCTGAGTATCGACGAGGTATTCCTGATAGACCTAAAAAATGTTGGGGGAAAAATGTTAAATTTACACCAATAAATATAATTAGAAATTGACTTTTTAATCATTTTGGATTTATAGTTAATCCTGTAAATAAAGGATATCAATGAACAAGTCCGGCTATAATAGCAAATACAGCTCCTATAGATAATACATAATGGAAATGTGCAACTACATA…
CZ-9	CZ9-20	+	+	2	GTGTTCTGCTGGTGGTGTATTTTGTAATCATTCAATTGAAGAATTTAATTGTATTGAATAAATTACTTGACGTTGTGAAATTAATCTTTCTCAAATAATAAACAAAAAAAATAAAATTCCTAGTAATGAGATAGAAGATCCAATAGTTGAAACTACATTTCATGTAGTATATGCATCTGGATAATCTGAGTATCGACGAGGTATTCCTGATAGGCCTAAAAAATGTTGGGGGAAAAATGTTAAATTTACACCAATAAATATAATTAGAAATTGACTTTTTAATCATTTTGGATTTATAGTTAATCCTGTAAATAAAGGATATCAATGAACAAGTCCGGCTATAATAGCAAATACAGCTCCTATAGATAATACATAATGGAAATGTGCAACTACATAGTA…
CZ-9	CZ9-21	+	+	2	TGTGTTCTGCTGGTGGTGTATTTTGTAATCATTCAATTGAAGAATTTAATTGTATTGAATAAATTACTTGACGTTGTGAAATTAATCTTTCTCAAATAATAAACAAAAAAAATAAAATTCCTAGTAATGAGATAGAAGATCCAATAGTTGAAACTACATTTCATGTAGTATATGCATCTGGATAATCTGAGTATCGACGAGGTATTCCTGATAGGCCTAAAAAATGTTGGGGGAAAAATGTTAAATTTACACCAATAAATATAATTAGAAATTGACTTTTTAATCATTTTGGATTTATAGTTAATCCTGTAAATAAAGGATATCAATGAACAAGTCCGGCTATAATAGCAAATACAGCTCCTATAGATAATACATAATGGAAATGTGCAACTACATAGT…
CZ-9	CZ9-22	+	+	1	ACTGTGTTCTGCTGGTGGTGTATTTTGTAATCATTCAATTGAAGAATTTAATTGTATTGAATAAATTACTTGACGTTGTGAAATTAATCTTTCTCAAATAATAAACAAAAAAAATAAAATTCCTAGTAATGAGATAGAAGATCCAATAGTTGAAACTACATTTCATGTAGTATATGCATCTGGATAATCTGAGTATCGACGAGGTATTCCTGATAGACCTAAAAAATGTTGGGGGAAAAATGTTAAATTTACACCAATAAATATAATTAGAAATTGACTTTTTAATCATTTTGGATTTATAGTTAATCCTGTAAATAAAGGATATCAATGAACAAGTCCGGCTATAATAGCAAATACAGCTCCTATAGATAATACATAATGGAAATGTGCAACTACATA…
CZ-9	CZ9-23	+	+	2	TGTGTTCTGCTGGTGGTGTATTTTGTAATCATTCAATTGAAGAATTTAATTGTATTGAATAAATTACTTGACGTTGTGAAATTAATCTTTCTCAAATAATAAACAAAAAAAATAAAATTCCTAGTAATGAGATAGAAGATCCAATAGTTGAAACTACATTTCATGTAGTATATGCATCTGGATAATCTGAGTATCGACGAGGTATTCCTGATAGGCCTAAAAAATGTTGGGGGAAAAATGTTAAATTTACACCAATAAATATAATTAGAAATTGACTTTTTAATCATTTTGGATTTATAGTTAATCCTGTAAATAAAGGATATCAATGAACAAGTCCGGCTATAATAGCAAATACAGCTCCTATAGATAATACATAATGGAAATGTGCAACTACATAGT…
CZ-9	CZ9-24	+	+	1	ACTGTGTTCTGCTGGTGGTGTATTTTGTAATCATTCAATTGAAGAATTTAATTGTATTGAATAAATTACTTGACGTTGTGAAATTAATCTTTCTCAAATAATAAACAAAAAAAATAAAATTCCTAGTAATGAGATAGAAGATCCAATAGTTGAAACTACATTTCATGTAGTATATGCATCTGGATAATCTGAGTATCGACGAGGTATTCCTGATAGACCTAAAAAATGTTGGGGGAAAAATGTTAAATTTACACCAATAAATATAATTAGAAATTGACTTTTTAATCATTTTGGATTTATAGTTAATCCTGTAAATAAAGGATATCAATGAACAAGTCCGGCTATAATAGCAAATACAGCTCCTATAGATAATACATAATGGAAATGTGCAACTACATA…
CZ-9	CZ9-25	+	+	2	TGTGTTCTGCTGGTGGTGTATTTTGTAATCATTCAATTGAAGAATTTAATTGTATTGAATAAATTACTTGACGTTGTGAAATTAATCTTTCTCAAATAATAAACAAAAAAAATAAAATTCCTAGTAATGAGATAGAAGATCCAATAGTTGAAACTACATTTCATGTAGTATATGCATCTGGATAATCTGAGTATCGACGAGGTATTCCTGATAGGCCTAAAAAATGTTGGGGGAAAAATGTTAAATTTACACCAATAAATATAATTAGAAATTGACTTTTTAATCATTTTGGATTTATAGTTAATCCTGTAAATAAAGGATATCAATGAACAAGTCCGGCTATAATAGCAAATACAGCTCCTATAGATAATACATAATGGAAATGTGCAACTACATAGT…
CZ-9	CZ9-26	+	+	1	TGTGTTCTGCTGGTGGTGTATTTTGTAATCATTCAATTGAAGAATTTAATTGTATTGAATAAATTACTTGACGTTGTGAAATTAATCTTTCTCAAATAATAAACAAAAAAAATAAAATTCCTAGTAATGAGATAGAAGATCCAATAGTTGAAACTACATTTCATGTAGTATATGCATCTGGATAATCTGAGTATCGACGAGGTATTCCTGATAGACCTAAAAAATGTTGGGGGAAAAATGTTAAATTTACACCAATAAATATAATTAGAAATTGACTTTTTAATCATTTTGGATTTATAGTTAATCCTGTAAATAAAGGATATCAATGAACAAGTCCGGCTATAATAGCAAATACAGCTCCTATAGATAATACATAATGGAAATGTGCAACTACATAGT…
CZ-9	CZ9-27	+	+	1	TGTGTTCTGCTGGTGGTGTATTTTGTAATCATTCAATTGAAGAATTTAATTGTATTGAATAAATTACTTGACGTTGTGAAATTAATCTTTCTCAAATAATAAACAAAAAAAATAAAATTCCTAGTAATGAGATAGAAGATCCAATAGTTGAAACTACATTTCATGTAGTATATGCATCTGGATAATCTGAGTATCGACGAGGTATTCCTGATAGACCTAAAAAATGTTGGGGGAAAAATGTTAAATTTACACCAATAAATATAATTAGAAATTGACTTTTTAATCATTTTGGATTTATAGTTAATCCTGTAAATAAAGGATATCAATGAACAAGTCCGGCTATAATAGCAAATACAGCTCCTATAGATAATACATAATGGAAATGTGCAACTACATAGT…
CZ-9	CZ9-28	+	+	2	TGTGTTCTGCTGGTGGTGTATTTTGTAATCATTCAATTGAAGAATTTAATTGTATTGAATAAATTACTTGACGTTGTGAAATTAATCTTTCTCAAATAATAAACAAAAAAAATAAAATTCCTAGTAATGAGATAGAAGATCCAATAGTTGAAACTACATTTCATGTAGTATATGCATCTGGATAATCTGAGTATCGACGAGGTATTCCTGATAGGCCTAAAAAATGTTGGGGGAAAAATGTTAAATTTACACCAATAAATATAATTAGAAATTGACTTTTTAATCATTTTGGATTTATAGTTAATCCTGTAAATAAAGGATATCAATGAACAAGTCCGGCTATAATAGCAAATACAGCTCCTATAGATAATACATAATGGAAATGTGCAACTACATAGT…
CZ-9	CZ9-29	+	+	1	GTGTTCTGCTGGTGGTGTATTTTGTAATCATTCAATTGAAGAATTTAATTGTATTGAATAAATTACTTGACGTTGTGAAATTAATCTTTCTCAAATAATAAACAAAAAAAATAAAATTCCTAGTAATGAGATAGAAGATCCAATAGTTGAAACTACATTTCATGTAGTATATGCATCTGGATAATCTGAGTATCGACGAGGTATTCCTGATAGACCTAAAAAATGTTGGGGGAAAAATGTTAAATTTACACCAATAAATATAATTAGAAATTGACTTTTTAATCATTTTGGATTTATAGTTAATCCTGTAAATAAAGGATATCAATGAACAAGTCCGGCTATAATAGCAAATACAGCTCCTATAGATAATACATAATGGAAATGTGCAACTACATAGTA…
CZ-9	CZ9-30	+	+	1	AACTGTGTTCTGCTGGTGGTGTATTTTGTAATCATTCAATTCGAAGAATTTAATTCGTATTGAATAAATTACTTGACGTTGTGAAATTAATCTTTCTCAAATAATAAACAAAAAAAATAAAATTCCTAGTAATGAGATAGAAGATCCAATAGTTGAAACTACATTTCATGTAGTATATGCATCTGGATAATCTGAGTATCGACGAGGTATTCCTGATAGACCTAAAAAATGTTGGGGGAAAAATGTTAAATTTACACCAATAAATATAATTAGAAATTGACTTTTTAATCATTTTGGATTTATAGTTAATCCTGTAAATAAAGGATATCAATGAACAAGTCCGGCTATAATAGCAAATACAGCTCCTATAGATAATACATAATGGAAATGTGCAACTAC…
CZ-9	CZ9-31	+	+	2	AACTGTGTTCTGCTGGTGGTGTATTTTGTAATCATTCAATTGAAGAATTTAATTGTATTGAATAAATTACTTGACGTTGTGAAATTAATCTTTCTCAAATAATAAACAAAAAAAATAAAATTCCTAGTAATGAGATAGAAGATCCAATAGTTGAAACTACATTTCATGTAGTATATGCATCTGGATAATCTGAGTATCGACGAGGTATTCCTGATAGGCCTAAAAAATGTTGGGGGAAAAATGTTAAATTTACACCAATAAATATAATTAGAAATTGACTTTTTAATCATTTTGGATTTATAGTTAATCCTGTAAATAAAGGATATCAATGAACAAGTCCGGCTATAATAGCAAATACAGCTCCTATAGATAATACATAATGGAAATGTGCAACTACAT…
CZ-9	CZ9-32	+	+	1	GTGTTCTGCTGGTGGTGTATTTTGTAATCATTCAATTGAAGAATTTAATTGTATTGAATAAATTACTTGACGTTGTGAAATTAATCTTTCTCAAATAATAAACAAAAAAAATAAAATTCCTAGTAATGAGATAGAAGATCCAATAGTTGAAACTACATTTCATGTAGTATATGCATCTGGATAATCTGAGTATCGACGAGGTATTCCTGATAGACCTAAAAAATGTTGGGGGAAAAATGTTAAATTTACACCAATAAATATAATTAGAAATTGACTTTTTAATCATTTTGGATTTATAGTTAATCCTGTAAATAAAGGATATCAATGAACAAGTCCGGCTATAATAGCAAATACAGCTCCTATAGATAATACATAATGGAAATGTGCAACTACATAGTA…
CZ-9	CZ9-33	+	+	1	TGTGTTCTGCTGGTGGTGTATTTTGTAATCATTCAATTGAAGAATTTAATTGTATTGAATAAATTACTTGACGTTGTGAAATTAATCTTTCTCAAATAATAAACAAAAAAAATAAAATTCCTAGTAATGAGATAGAAGATCCAATAGTTGAAACTACATTTCATGTAGTATATGCATCTGGATAATCTGAGTATCGACGAGGTATTCCTGATAGACCTAAAAAATGTTGGGGGAAAAATGTTAAATTTACACCAATAAATATAATTAGAAATTGACTTTTTAATCATTTTGGATTTATAGTTAATCCTGTAAATAAAGGATATCAATGAACAAGTCCGGCTATAATAGCAAATACAGCTCCTATAGATAATACATAATGGAAATGTGCAACTACATAGT…
CZ-9	CZ9-34	+	+	1	TGTGTTCTGCTGGTGGTGTATTTTGTAATCATTCAATTGAAGAATTTAATTGTATTGAATAAATTACTTGACGTTGTGAAATTAATCTTTCTCAAATAATAAACAAAAAAAATAAAATTCCTAGTAATGAGATAGAAGATCCAATAGTTGAAACTACATTTCATGTAGTATATGCATCTGGATAATCTGAGTATCGACGAGGTATTCCTGATAGACCTAAAAAATGTTGGGGGAAAAATGTTAAATTTACACCAATAAATATAATTAGAAATTGACTTTTTAATCATTTTGGATTTATAGTTAATCCTGTAAATAAAGGATATCAATGAACAAGTCCGGCTATAATAGCAAATACAGCTCCTATAGATAATACATAATGGAAATGTGCAACTACATAGT…
CZ-9	CZ9-35	+	+	2	TGTGTTCTGCTGGTGGTGTATTTTGTAATCATTCAATTGAAGAATTTAATTGTATTGAATAAATTACTTGACGTTGTGAAATTAATCTTTCTCAAATAATAAACAAAAAAAATAAAATTCCTAGTAATGAGATAGAAGATCCAATAGTTGAAACTACATTTCATGTAGTATATGCATCTGGATAATCTGAGTATCGACGAGGTATTCCTGATAGGCCTAAAAAATGTTGGGGGAAAAATGTTAAATTTACACCAATAAATATAATTAGAAATTGACTTTTTAATCATTTTGGATTTATAGTTAATCCTGTAAATAAAGGATATCAATGAACAAGTCCGGCTATAATAGCAAATACAGCTCCTATAGATAATACATAATGGAAATGTGCAACTACATAGT…
CZ-9	CZ9-36	+	+	2	CTGTGTTCTGCTGGTGGTGTATTTTGTAATCATTCAATTGAAGAATTTAATTGTATTGAATAAATTACTTGACGTTGTGAAATTAATCTTTCTCAAATAATAAACAAAAAAAATAAAATTCCTAGTAATGAGATAGAAGATCCAATAGTTGAAACTACATTTCATGTAGTATATGCATCTGGATAATCTGAGTATCGACGAGGTATTCCTGATAGGCCTAAAAAATGTTGGGGGAAAAATGTTAAATTTACACCAATAAATATAATTAGAAATTGACTTTTTAATCATTTTGGATTTATAGTTAATCCTGTAAATAAAGGATATCAATGAACAAGTCCGGCTATAATAGCAAATACAGCTCCTATAGATAATACATAATGGAAATGTGCAACTACATAG…
CZ-9	CZ9-37	+	+	2	TAACTGTGTTCTGCTGGTGGTGTATTTTGTAATCATTCAATTCGAAGAATTTAATTCGTATTGAATAAATTACTTGACGTTGTGAAATTAATCTTTCTCAAATAATAAACAAAAAAAATAAAATTCCTAGTAATGAGATAGAAGATCCAATAGTTGAAACTACATTTCATGTAGTATATGCATCTGGATAATCTGAGTATCGACGAGGTATTCCTGATAGGCCTAAAAAATGTTGGGGGAAAAATGTTAAATTTACACCAATAAATATAATTAGAAATTGACTTTTTAATCATTTTGGATTTATAGTTAATCCTGTAAATAAAGGATATCAATGAACAAGTCCGGCTATAATAGCAAATACAGCTCCTATAGATAATACATAATGGAAATGTGCAACTA…
CZ-9	CZ9-38	+	+	2	TGTGTTCTGCTGGTGGTGTATTTTGTAATCATTCAATTGAAGAATTTAATTGTATTGAATAAATTACTTGACGTTGTGAAATTAATCTTTCTCAAATAATAAACAAAAAAAATAAAATTCCTAGTAATGAGATAGAAGATCCAATAGTTGAAACTACATTTCATGTAGTATATGCATCTGGATAATCTGAGTATCGACGAGGTATTCCTGATAGGCCTAAAAAATGTTGGGGGAAAAATGTTAAATTTACACCAATAAATATAATTAGAAATTGACTTTTTAATCATTTTGGATTTATAGTTAATCCTGTAAATAAAGGATATCAATGAACAAGTCCGGCTATAATAGCAAATACAGCTCCTATAGATAATACATAATGGAAATGTGCAACTACATAGT…
CZ-9	CZ9-39	+	+	2	TGTGTTCTGCTGGTGGTGTATTTTGTAATCATTCAATTGAAGAATTTAATTGTATTGAATAAATTACTTGACGTTGTGAAATTAATCTTTCTCAAATAATAAACAAAAAAAATAAAATTCCTAGTAATGAGATAGAAGATCCAATAGTTGAAACTACATTTCATGTAGTATATGCATCTGGATAATCTGAGTATCGACGAGGTATTCCTGATAGGCCTAAAAAATGTTGGGGGAAAAATGTTAAATTTACACCAATAAATATAATTAGAAATTGACTTTTTAATCATTTTGGATTTATAGTTAATCCTGTAAATAAAGGATATCAATGAACAAGTCCGGCTATAATAGCAAATACAGCTCCTATAGATAATACATAATGGAAATGTGCAACTACATAGT…
CZ-9	CZ9-40	+	+	1	TGTGTTCTGCTGGTGGTGTATTTTGTAATCATTCAATTGAAGAATTTAATTGTATTGAATAAATTACTTGACGTTGTGAAATTAATCTTTCTCAAATAATAAACAAAAAAAATAAAATTCCTAGTAATGAGATAGAAGATCCAATAGTTGAAACTACATTTCATGTAGTATATGCATCTGGATAATCTGAGTATCGACGAGGTATTCCTGATAGACCTAAAAAATGTTGGGGGAAAAATGTTAAATTTACACCAATAAATATAATTAGAAATTGACTTTTTAATCATTTTGGATTTATAGTTAATCCTGTAAATAAAGGATATCAATGAACAAGTCCGGCTATAATAGCAAATACAGCTCCTATAGATAATACATAATGGAAATGTGCAACTACATAGT…
CZ-9	CZ9-41	+	-	2	NA
CZ-9	CZ9-42	+	-	2	NA
CZ-10	CZ10-1	+	+	1	TGTGTTCTGCTGGTGGTGTATTTTGTAATCATTCAATTGAAGAATTTAATTGTATTGAATAAATTACTTGACGTTGTGAAATTAATCTTTCTCAAATAATAAACAAAAAAAATAAAATTCCTAGTAATGAGATAGAAGATCCAATAGTTGAAACTACATTTCATGTAGTATATGCATCTGGATAATCTGAGTATCGACGAGGTATTCCTGATAGACCTAAAAAATGTTGGGGGAAAAATGTTAAATTTACACCAATAAATATAATTAGAAATTGACTTTTTAATCATTTTGGATTTATAGTTAATCCTGTAAATAAAGGATATCAATGAACAAGTCCGGCTATAATAGCAAATACAGCTCCTATAGATAATACATAATGGAAATGTGCAACTACATAGT…
CZ-10	CZ10-2	+	+	1	TGTGTTCTGCTGGTGGTGTATTTTGTAATCATTCAATTGAAGAATTTAATTGTATTGAATAAATTACTTGACGTTGTGAAATTAATCTTTCTCAAATAATAAACAAAAAAAATAAAATTCCTAGTAATGAGATAGAAGATCCAATAGTTGAAACTACATTTCATGTAGTATATGCATCTGGATAATCTGAGTATCGACGAGGTATTCCTGATAGACCTAAAAAATGTTGGGGGAAAAATGTTAAATTTACACCAATAAATATAATTAGAAATTGACTTTTTAATCATTTTGGATTTATAGTTAATCCTGTAAATAAAGGATATCAATGAACAAGTCCGGCTATAATAGCAAATACAGCTCCTATAGATAATACATAATGGAAATGTGCAACTACATAGT…
CZ-10	CZ10-3	+	+	2	TGTGTTCTGCTGGTGGTGTATTTTGTAATCATTCAATTGAAGAATTTAATTGTATTGAATAAATTACTTGACGTTGTGAAATTAATCTTTCTCAAATAATAAACAAAAAAAATAAAATTCCTAGTAATGAGATAGAAGATCCAATAGTTGAAACTACATTTCATGTAGTATATGCATCTGGATAATCTGAGTATCGACGAGGTATTCCTGATAGGCCTAAAAAATGTTGGGGGAAAAATGTTAAATTTACACCAATAAATATAATTAGAAATTGACTTTTTAATCATTTTGGATTTATAGTTAATCCTGTAAATAAAGGATATCAATGAACAAGTCCGGCTATAATAGCAAATACAGCTCCTATAGATAATACATAATGGAAATGTGCAACTACATAGT…
CZ-10	CZ10-4	+	+	2	TGTGTTCTGCTGGTGGTGTATTTTGTAATCATTCAATTGAAGAATTTAATTGTATTGAATAAATTACTTGACGTTGTGAAATTAATCTTTCTCAAATAATAAACAAAAAAAATAAAATTCCTAGTAATGAGATAGAAGATCCAATAGTTGAAACTACATTTCATGTAGTATATGCATCTGGATAATCTGAGTATCGACGAGGTATTCCTGATAGGCCTAAAAAATGTTGGGGGAAAAATGTTAAATTTACACCAATAAATATAATTAGAAATTGACTTTTTAATCATTTTGGATTTATAGTTAATCCTGTAAATAAAGGATATCAATGAACAAGTCCGGCTATAATAGCAAATACAGCTCCTATAGATAATACATAATGGAAATGTGCAACTACATAGT…
CZ-10	CZ10-5	+	+	2	TGTGTTCTGCTGGTGGTGTATTTTGTAATCATTCAATTGAAGAATTTAATTGTATTGAATAAATTACTTGACGTTGTGAAATTAATCTTTCTCAAATAATAAACAAAAAAAATAAAATTCCTAGTAATGAGATAGAAGATCCAATAGTTGAAACTACATTTCATGTAGTATATGCATCTGGATAATCTGAGTATCGACGAGGTATTCCTGATAGGCCTAAAAAATGTTGGGGGAAAAATGTTAAATTTACACCAATAAATATAATTAGAAATTGACTTTTTAATCATTTTGGATTTATAGTTAATCCTGTAAATAAAGGATATCAATGAACAAGTCCGGCTATAATAGCAAATACAGCTCCTATAGATAATACATAATGGAAATGTGCAACTACATAGT…
CZ-10	CZ10-6	+	+	2	GTGTTCTGCTGGTGGTGTATTTTGTAATCATTCAATTGAAGAATTTAATTGTATTGAATAAATTACTTGACGTTGTGAAATTAATCTTTCTCAAATAATAAACAAAAAAAATAAAATTCCTAGTAATGAGATAGAAGATCCAATAGTTGAAACTACATTTCATGTAGTATATGCATCTGGATAATCTGAGTATCGACGAGGTATTCCTGATAGGCCTAAAAAATGTTGGGGGAAAAATGTTAAATTTACACCAATAAATATAATTAGAAATTGACTTTTTAATCATTTTGGATTTATAGTTAATCCTGTAAATAAAGGATATCAATGAACAAGTCCGGCTATAATAGCAAATACAGCTCCTATAGATAATACATAATGGAAATGTGCAACTACATAGTA…
CZ-10	CZ10-7	+	+	1	GTGTTCTGCTGGTGGTGTATTTTGTAATCATTCAATTGAAGAATTTAATTGTATTGAATAAATTACTTGACGTTGTGAAATTAATCTTTCTCAAATAATAAACAAAAAAAATAAAATTCCTAGTAATGAGATAGAAGATCCAATAGTTGAAACTACATTTCATGTAGTATATGCATCTGGATAATCTGAGTATCGACGAGGTATTCCTGATAGACCTAAAAAATGTTGGGGGAAAAATGTTAAATTTACACCAATAAATATAATTAGAAATTGACTTTTTAATCATTTTGGATTTATAGTTAATCCTGTAAATAAAGGATATCAATGAACAAGTCCGGCTATAATAGCAAATACAGCTCCTATAGATAATACATAATGGAAATGTGCAACTACATAGTA…
CZ-10	CZ10-9	+	+	1	TGTGTTCTGCTGGTGGTGTATTTTGTAATCATTCAATTGAAGAATTTAATTGTATTGAATAAATTACTTGACGTTGTGAAATTAATCTTTCTCAAATAATAAACAAAAAAAATAAAATTCCTAGTAATGAGATAGAAGATCCAATAGTTGAAACTACATTTCATGTAGTATATGCATCTGGATAATCTGAGTATCGACGAGGTATTCCTGATAGGCCTAAAAAATGTTGGGGGAAAAATGTTAAATTTACACCAATAAATATAATTAGAAATTGACTTTTTAATCATTTTGGATTTATAGTTAATCCTGTAAATAAAGGATATCAATGAACAAGTCCGGCTATAATAGCAAATACAGCTCCTATAGATAATACATAATGGAAATGTGCAACTACATAGT…
CZ-10	CZ10-10	+	+	1	TGTGTTCTGCTGGTGGTGTATTTTGTAATCATTCAATTGAAGAATTTAATTGTATTGAATAAATTACTTGACGTTGTGAAATTAATCTTTCTCAAATAATAAACAAAAAAAATAAAATTCCTAGTAATGAGATAGAAGATCCAATAGTTGAAACTACATTTCATGTAGTATATGCATCTGGATAATCTGAGTATCGACGAGGTATTCCTGATAGACCTAAAAAATGTTGGGGGAAAAATGTTAAATTTACACCAATAAATATAATTAGAAATTGACTTTTTAATCATTTTGGATTTATAGTTAATCCTGTAAATAAAGGATATCAATGAACAAGTCCGGCTATAATAGCAAATACAGCTCCTATAGATAATACATAATGGAAATGTGCAACTACATAGT…
CZ-10	CZ10-11	+	+	1	TAACTGTGTTCTGCTGGTGGTGTATTTTGTAATCATTCAATTGAAGAATTTAATTGTATTGAATAAATTACTTGACGTTGTGAAATTAATCTTTCTCAAATAATAAACAAAAAAAATAAAATTCCTAGTAATGAGATAGAAGATCCAATAGTTGAAACTACATTTCATGTAGTATATGCATCTGGATAATCTGAGTATCGACGAGGTATTCCTGATAGACCTAAAAAATGTTGGGGGAAAAATGTTAAATTTACACCAATAAATATAATTAGAAATTGACTTTTTAATCATTTTGGATTTATAGTTAATCCTGTAAATAAAGGATATCAATGAACAAGTCCGGCTATAATAGCAAATACAGCTCCTATAGATAATACATAATGGAAATGTGCAACTACA…
CZ-10	CZ10-12	+	+	2	AACTGTGTTCTGCTGGTGGTGTATTTTGTAATCATTCAATTGAAGAATTTAATTGTATTGAATAAATTACTTGACGTTGTGAAATTAATCTTTCTCAAATAATAAACAAAAAAAATAAAATTCCTAGTAATGAGATAGAAGATCCAATAGTTGAAACTACATTTCATGTAGTATATGCATCTGGATAATCTGAGTATCGACGAGGTATTCCTGATAGGCCTAAAAAATGTTGGGGGAAAAATGTTAAATTTACACCAATAAATATAATTAGAAATTGACTTTTTAATCATTTTGGATTTATAGTTAATCCTGTAAATAAAGGATATCAATGAACAAGTCCGGCTATAATAGCAAATACAGCTCCTATAGATAATACATAATGGAAATGTGCAACTACAT…
CZ-10	CZ10-13	+	+	2	TAACTGTGTTCTGCTGGTGGTGTATTTTGTAATCATTCAATTGAAGAATTTAATTGTATTGAATAAATTACTTGACGTTGTGAAATTAATCTTTCTCAAATAATAAACAAAAAAAATAAAATTCCTAGTAATGAGATAGAAGATCCAATAGTTGAAACTACATTTCATGTAGTATATGCATCTGGATAATCTGAGTATCGACGAGGTATTCCTGATAGGCCTAAAAAATGTTGGGGGAAAAATGTTAAATTTACACCAATAAATATAATTAGAAATTGACTTTTTAATCATTTTGGATTTATAGTTAATCCTGTAAATAAAGGATATCAATGAACAAGTCCGGCTATAATAGCAAATACAGCTCCTATAGATAATACATAATGGAAATGTGCAACTACA…
CZ-11	CZ11-1	+	+	1	AACTGTGTTCTGCTGGTGGTGTATTTTGTAATCATTCAATTGAAGAATTTAATTGTATTGAATAAATTACTTGACGTTGTGAAATTAATCTTTCTCAAATAATAAACAAAAAAAATAAAATTCCTAGTAATGAGATAGAAGATCCAATAGTTGAAACTACATTTCATGTAGTATATGCATCTGGATAATCTGAGTATCGACGAGGTATTCCTGATAGACCTAAAAAATGTTGGGGGAAAAATGTTAAATTTACACCAATAAATATAATTAGAAATTGACTTTTTAATCATTTTGGATTTATAGTTAATCCTGTAAATAAAGGATATCAATGAACAAGTCCGGCTATAATAGCAAATACAGCTCCTATAGATAATACATAATGGAAATGTGCAACTACAT…
CZ-11	CZ11-2	+	+	2	AACTGTGTTCTGCTGGTGGTGTATTTTGTAATCATTCAATTGAAGAATTTAATTGTATTGAATAAATTACTTGACGTTGTGAAATTAATCTTTCTCAAATAATAAACAAAAAAAATAAAATTCCTAGTAATGAGATAGAAGATCCAATAGTTGAAACTACATTTCATGTAGTATATGCATCTGGATAATCTGAGTATCGACGAGGTATTCCTGATAGGCCTAAAAAATGTTGGGGGAAAAATGTTAAATTTACACCAATAAATATAATTAGAAATTGACTTTTTAATCATTTTGGATTTATAGTTAATCCTGTAAATAAAGGATATCAATGAACAAGTCCGGCTATAATAGCAAATACAGCTCCTATAGATAATACATAATGGAAATGTGCAACTACAT…
CZ-11	CZ11-3	+	+	1	TGTGTTCTGCTGGTGGTGTATTTTGTAATCATTCAATTGAAGAATTTAATTGTATTGAATAAATTACTTGACGTTGTGAAATTAATCTTTCTCAAATAATAAACAAAAAAAATAAAATTCCTAGTAATGAGATAGAAGATCCAATAGTTGAAACTACATTTCATGTAGTATATGCATCTGGATAATCTGAGTATCGACGAGGTATTCCTGATAGACCTAAAAAATGTTGGGGGAAAAATGTTAAATTTACACCAATAAATATAATTAGAAATTGACTTTTTAATCATTTTGGATTTATAGTTAATCCTGTAAATAAAGGATATCAATGAACAAGTCCGGCTATAATAGCAAATACAGCTCCTATAGATAATACATAATGGAAATGTGCAACTACATAGT…
CZ-11	CZ11-4	+	+	1	CTGTGTTCTGCTGGTGGTGTATTTTGTAATCATTCAATTGAAGAATTTAATTGTATTGAATAAATTACTTGACGTTGTGAAATTAATCTTTCTCAAATAATAAACAAAAAAAATAAAATTCCTAGTAATGAGATAGAAGATCCAATAGTTGAAACTACATTTCATGTAGTATATGCATCTGGATAATCTGAGTATCGACGAGGTATTCCTGATAGACCTAAAAAATGTTGGGGGAAAAATGTTAAATTTACACCAATAAATATAATTAGAAATTGACTTTTTAATCATTTTGGATTTATAGTTAATCCTGTAAATAAAGGATATCAATGAACAAGTCCGGCTATAATAGCAAATACAGCTCCTATAGATAATACATAATGGAAATGTGCAACTACATAG…
CZ-11	CZ11-5	+	+	1	TGTGTTCTGCTGGTGGTGTATTTTGTAATCATTCAATTGAAGAATTTAATTGTATTGAATAAATTACTTGACGTTGTGAAATTAATCTTTCTCAAATAATAAACAAAAAAAATAAAATTCCTAGTAATGAGATAGAAGATCCAATAGTTGAAACTACATTTCATGTAGTATATGCATCTGGATAATCTGAGTATCGACGAGGTATTCCTGATAGACCTAAAAAATGTTGGGGGAAAAATGTTAAATTTACACCAATAAATATAATTAGAAATTGACTTTTTAATCATTTTGGATTTATAGTTAATCCTGTAAATAAAGGATATCAATGAACAAGTCCGGCTATAATAGCAAATACAGCTCCTATAGATAATACATAATGGAAATGTGCAACTACATAGT…
CZ-11	CZ11-6	+	+	1	GTGTTCTGCTGGTGGTGTATTTTGTAATCATTCAATTGAAGAATTTAATTGTATTGAATAAATTACTTGACGTTGTGAAATTAATCTTTCTCAAATAATAAACAAAAAAAATAAAATTCCTAGTAATGAGATAGAAGATCCAATAGTTGAAACTACATTTCATGTAGTATATGCATCTGGATAATCTGAGTATCGACGAGGTATTCCTGATAGACCTAAAAAATGTTGGGGGAAAAATGTTAAATTTACACCAATAAATATAATTAGAAATTGACTTTTTAATCATTTTGGATTTATAGTTAATCCTGTAAATAAAGGATATCAATGAACAAGTCCGGCTATAATAGCAAATACAGCTCCTATAGATAATACATAATGGAAATGTGCAACTACATAGTA…
CZ-11	CZ11-7	+	+	1	GTGTTCTGCTGGTGGTGTATTTTGTAATCATTCAATTGAAGAATTTAATTGTATTGAATAAATTACTTGACGTTGTGAAATTAATCTTTCTCAAATAATAAACAAAAAAAATAAAATTCCTAGTAATGAGATAGAAGATCCAATAGTTGAAACTACATTTCATGTAGTATATGCATCTGGATAATCTGAGTATCGACGAGGTATTCCTGATAGACCTAAAAAATGTTGGGGGAAAAATGTTAAATTTACACCAATAAATATAATTAGAAATTGACTTTTTAATCATTTTGGATTTATAGTTAATCCTGTAAATAAAGGATATCAATGAACAAGTCCGGCTATAATAGCAAATACAGCTCCTATAGATAATACATAATGGAAATGTGCAACTACATAGTA…
CZ-11	CZ11-8	+	+	2	TGTGTTCTGCTGGTGGTGTATTTTGTAATCATTCAATTGAAGAATTTAATTGTATTGAATAAATTACTTGACGTTGTGAAATTAATCTTTCTCAAATAATAAACAAAAAAAATAAAATTCCTAGTAATGAGATAGAAGATCCAATAGTTGAAACTACATTTCATGTAGTATATGCATCTGGATAATCTGAGTATCGACGAGGTATTCCTGATAGGCCTAAAAAATGTTGGGGGAAAAATGTTAAATTTACACCAATAAATATAATTAGAAATTGACTTTTTAATCATTTTGGATTTATAGTTAATCCTGTAAATAAAGGATATCAATGAACAAGTCCGGCTATAATAGCAAATACAGCTCCTATAGATAATACATAATGGAAATGTGCAACTACATAGT…
CZ-11	CZ11-9	+	+	1	GTGTTCTGCTGGTGGTGTATTTTGTAATCATTCAATTGAAGAATTTAATTGTATTGAATAAATTACTTGACGTTGTGAAATTAATCTTTCTCAAATAATAAACAAAAAAAATAAAATTCCTAGTAATGAGATAGAAGATCCAATAGTTGAAACTACATTTCATGTAGTATATGCATCTGGATAATCTGAGTATCGACGAGGTATTCCTGATAGACCTAAAAAATGTTGGGGGAAAAATGTTAAATTTACACCAATAAATATAATTAGAAATTGACTTTTTAATCATTTTGGATTTATAGTTAATCCTGTAAATAAAGGATATCAATGAACAAGTCCGGCTATAATAGCAAATACAGCTCCTATAGATAATACATAATGGAAATGTGCAACTACATAGTA…
CZ-11	CZ11-10	+	+	1	TGTGTTCTGCTGGTGGTGTATTTTGTAATCATTCAATTGAAGAATTTAATTGTATTGAATAAATTACTTGACGTTGTGAAATTAATCTTTCTCAAATAATAAACAAAAAAAATAAAATTCCTAGTAATGAGATAGAAGATCCAATAGTTGAAACTACATTTCATGTAGTATATGCATCTGGATAATCTGAGTATCGACGAGGTATTCCTGATAGACCTAAAAAATGTTGGGGGAAAAATGTTAAATTTACACCAATAAATATAATTAGAAATTGACTTTTTAATCATTTTGGATTTATAGTTAATCCTGTAAATAAAGGATATCAATGAACAAGTCCGGCTATAATAGCAAATACAGCTCCTATAGATAATACATAATGGAAATGTGCAACTACATAGT…
CZ-11	CZ11-11	+	+	1	TAACTGTGTTCTGCTGGTGGTGTATTTTGTAATCATTCAATTGAAGAATTTAATTGTATTGAATAAATTACTTGACGTTGTGAAATTAATCTTTCTCAAATAATAAACAAAAAAAATAAAATTCCTAGTAATGAGATAGAAGATCCAATAGTTGAAACTACATTTCATGTAGTATATGCATCTGGATAATCTGAGTATCGACGAGGTATTCCTGATAGACCTAAAAAATGTTGGGGGAAAAATGTTAAATTTACACCAATAAATATAATTAGAAATTGACTTTTTAATCATTTTGGATTTATAGTTAATCCTGTAAATAAAGGATATCAATGAACAAGTCCGGCTATAATAGCAAATACAGCTCCTATAGATAATACATAATGGAAATGTGCAACTACA…
CZ-11	CZ11-12	+	+	1	TAACTGTGTTCTGCTGGTGGTGTATTTTGTAATCATTCAATTGAAGAATTTAATTGTATTGAATAAATTACTTGACGTTGTGAAATTAATCTTTCTCAAATAATAAACAAAAAAAATAAAATTCCTAGTAATGAGATAGAAGATCCAATAGTTGAAACTACATTTCATGTAGTATATGCATCTGGATAATCTGAGTATCGACGAGGTATTCCTGATAGACCTAAAAAATGTTGGGGGAAAAATGTTAAATTTACACCAATAAATATAATTAGAAATTGACTTTTTAATCATTTTGGATTTATAGTTAATCCTGTAAATAAAGGATATCAATGAACAAGTCCGGCTATAATAGCAAATACAGCTCCTATAGATAATACATAATGGAAATGTGCAACTACA…
CZ-12	CZ12-1	+	+	1	TGTGTTCTGCTGGTGGTGTATTTTGTAATCATTCAATTGAAGAATTTAATTGTATTGAATAAATTACTTGACGTTGTGAAATTAATCTTTCTCAAATAATAAACAAAAAAAATAAAATTCCTAGTAATGAGATAGAAGATCCAATAGTTGAAACTACATTTCATGTAGTATATGCATCTGGATAATCTGAGTATCGACGAGGTATTCCTGATAGACCTAAAAAATGTTGGGGGAAAAATGTTAAATTTACACCAATAAATATAATTAGAAATTGACTTTTTAATCATTTTGGATTTATAGTTAATCCTGTAAATAAAGGATATCAATGAACAAGTCCGGCTATAATAGCAAATACAGCTCCTATAGATAATACATAATGGAAATGTGCAACTACATAGT…
CZ-12	CZ12-2	+	+	1	GTGTTCTGCTGGTGGTGTATTTTGTAATCATTCAATTGAAGAATTTAATTGTATTGAATAAATTACTTGACGTTGTGAAATTAATCTTTCTCAAATAATAAACAAAAAAAATAAAATTCCTAGTAATGAGATAGAAGATCCAATAGTTGAAACTACATTTCATGTAGTATATGCATCTGGATAATCTGAGTATCGACGAGGTATTCCTGATAGACCTAAAAAATGTTGGGGGAAAAATGTTAAATTTACACCAATAAATATAATTAGAAATTGACTTTTTAATCATTTTGGATTTATAGTTAATCCTGTAAATAAAGGATATCAATGAACAAGTCCGGCTATAATAGCAAATACAGCTCCTATAGATAATACATAATGGAAATGTGCAACTACATAGTA…
CZ-12	CZ12-3	+	+	1	TGTGTTCTGCTGGTGGTGTATTTTGTAATCATTCAATTGAAGAATTTAATTGTATTGAATAAATTACTTGACGTTGTGAAATTAATCTTTCTCAAATAATAAACAAAAAAAATAAAATTCCTAGTAATGAGATAGAAGATCCAATAGTTGAAACTACATTTCATGTAGTATATGCATCTGGATAATCTGAGTATCGACGAGGTATTCCTGATAGACCTAAAAAATGTTGGGGGAAAAATGTTAAATTTACACCAATAAATATAATTAGAAATTGACTTTTTAATCATTTTGGATTTATAGTTAATCCTGTAAATAAAGGATATCAATGAACAAGACCGGCTATAATAGCAAATACAGCTCCTATAGATAATACATAATGGAAATGTGCAACTACATAGT…
CZ-12	CZ12-4	+	+	1	TGTGTTCTGCTGGTGGTGTATTTTGTAATCATTCAATTGAAGAATTTAATTGTATTGAATAAATTACTTGACGTTGTGAAATTAATCTTTCTCAAATAATAAACAAAAAAAATAAAATTCCTAGTAATGAGATAGAAGATCCAATAGTTGAAACTACATTTCATGTAGTATATGCATCTGGATAATCTGAGTATCGACGAGGTATTCCTGATAGACCTAAAAAATGTTGGGGGAAAAATGTTAAATTTACACCAATAAATATAATTAGAAATTGACTTTTTAATCATTTTGGATTTATAGTTAATCCTGTAAATAAAGGATATCAATGAACAAGTCCGGCTATAATAGCAAATACAGCTCCTATAGATAATACATAATGGAAATGTGCAACTACATAGT…
CZ-12	CZ12-5	+	+	1	TGTGTTCTGCTGGTGGTGTATTTTGTAATCATTCAATTGAAGAATTTAATTGTATTGAATAAATTACTTGACGTTGTGAAATTAATCTTTCTCAAATAATAAACAAAAAAAATAAAATTCCTAGTAATGAGATAGAAGATCCAATAGTTGAAACTACATTTCATGTAGTATATGCATCTGGATAATCTGAGTATCGACGAGGTATTCCTGATAGACCTAAAAAATGTTGGGGGAAAAATGTTAAATTTACACCAATAAATATAATTAGAAATTGACTTTTTAATCATTTTGGATTTATAGTTAATCCTGTAAATAAAGGATATCAATGAACAAGTCCGGCTATAATAGCAAATACAGCTCCTATAGATAATACATAATGGAAATGTGCAACTACATAGT…
CZ-12	CZ12-6	+	+	1	GTGTTCTGCTGGTGGTGTATTTTGTAATCATTCAATTGAAGAATTTAATTGTATTGAATAAATTACTTGACGTTGTGAAATTAATCTTTCTCAAATAATAAACAAAAAAAATAAAATTCCTAGTAATGAGATAGAAGATCCAATAGTTGAAACTACATTTCATGTAGTATATGCATCTGGATAATCTGAGTATCGACGAGGTATTCCTGATAGACCTAAAAAATGTTGGGGGAAAAATGTTAAATTTACACCAATAAATATAATTAGAAATTGACTTTTTAATCATTTTGGATTTATAGTTAATCCTGTAAATAAAGGATATCAATGAACAAGTCCGGCTATAATAGCAAATACAGCTCCTATAGATAATACATAATGGAAATGTGCAACTACATAGTA…
CZ-12	CZ12-7	+	+	1	TGTGTTCTGCTGGTGGTGTATTTTGTAATCATTCAATTGAAGAATTTAATTGTATTGAATAAATTACTTGACGTTGTGAAATTAATCTTTCTCAAATAATAAACAAAAAAAATAAAATTCCTAGTAATGAGATAGAAGATCCAATAGTTGAAACTACATTTCATGTAGTATATGCATCTGGATAATCTGAGTATCGACGAGGTATTCCTGATAGACCTAAAAAATGTTGGGGGAAAAATGTTAAATTTACACCAATAAATATAATTAGAAATTGACTTTTTAATCATTTTGGATTTATAGTTAATCCTGTAAATAAAGGATATCAATGAACAAGTCCGGCTATAATAGCAAATACAGCTCCTATAGATAATACATAATGGAAATGTGCAACTACATAGT…
CZ-12	CZ12-9	+	+	2	GTGTTCTGCTGGTGGTGTATTTTGTAATCATTCAATTGAAGAATTTAATTGTATTGAATAAATTACTTGACGTTGTGAAATTAATCTTTCTCAAATAATAAACAAAAAAAATAAAATTCCTAGTAATGAGATAGAAGATCCAATAGTTGAAACTACATTTCATGTAGTATATGCATCTGGATAATCTGAGTATCGACGAGGTATTCCTGATAGGCCTAAAAAATGTTGGGGGAAAAATGTTAAATTTACACCAATAAATATAATTAGAAATTGACTTTTTAATCATTTTGGATTTATAGTTAATCCTGTAAATAAAGGATATCAATGAACAAGTCCGGCTATAATAGCAAATACAGCTCCTATAGATAATACATAATGGAAATGTGCAACTACATAGTA…
CZ-12	CZ12-10	+	+	2	TGTGTTCTGCTGGTGGTGTATTTTGTAATCATTCAATTGAAGAATTTAATTGTATTGAATAAATTACTTGACGTTGTGAAATTAATCTTTCTCAAATAATAAACAAAAAAAATAAAATTCCTAGTAATGAGATAGAAGATCCAATAGTTGAAACTACATTTCATGTAGTATATGCATCTGGATAATCTGAGTATCGACGAGGTATTCCTGATAGGCCTAAAAAATGTTGGGGGAAAAATGTTAAATTTACACCAATAAATATAATTAGAAATTGACTTTTTAATCATTTTGGATTTATAGTTAATCCTGTAAATAAAGGATATCAATGAACAAGTCCGGCTATAATAGCAAATACAGCTCCTATAGATAATACATAATGGAAATGTGCAACTACATAGT…
CZ-13	CZ13-1	+	+	2	TGTGTTCTGCTGGTGGTGTATTTTGTAATCATTCAATTGAAGAATTTAATTGTATTGAATAAATTACTTGACGTTGTGAAATTAATCTTTCTCAAATAATAAACAAAAAAAATAAAATTCCTAGTAATGAGATAGAAGATCCAATAGTTGAAACTACATTTCATGTAGTATATGCATCTGGATAATCTGAGTATCGACGAGGTATTCCTGATAGGCCTAAAAAATGTTGGGGGAAAAATGTTAAATTTACACCAATAAATATAATTAGAAATTGACTTTTTAATCATTTTGGATTTATAGTTAATCCTGTAAATAAAGGATATCAATGAACAAGTCCGGCTATAATAGCAAATACAGCTCCTATAGATAATACATAATGGAAATGTGCAACTACATAGT…
CZ-13	CZ13-2	+	+	1	AACTGTGTTCTGCTGGTGGTGTATTTTGTAATCATTCAATTGAAGAATTTAATTGTATTGAATAAATTACTTGACGTTGTGAAATTAATCTTTCTCAAATAATAAACAAAAAAAATAAAATTCCTAGTAATGAGATAGAAGATCCAATAGTTGAAACTACATTTCATGTAGTATATGCATCTGGATAATCTGAGTATCGACGAGGTATTCCTGATAGACCTAAAAAATGTTGGGGGAAAAATGTTAAATTTACACCAATAAATATAATTAGAAATTGACTTTTTAATCATTTTGGATTTATAGTTAATCCTGTAAATAAAGGATATCAATGAACAAGTCCGGCTATAATAGCAAATACAGCTCCTATAGATAATACATAATGGAAATGTGCAACTACAT…
CZ-13	CZ13-3	+	+	1	TGTGTTCTGCTGGTGGTGTATTTTGTAATCATTCAATTGAAGAATTTAATTGTATTGAATAAATTACTTGACGTTGTGAAATTAATCTTTCTCAAATAATAAACAAAAAAAATAAAATTCCTAGTAATGAGATAGAAGATCCAATAGTTGAAACTACATTTCATGTAGTATATGCATCTGGATAATCTGAGTATCGACGAGGTATTCCTGATAGACCTAAAAAATGTTGGGGGAAAAATGTTAAATTTACACCAATAAATATAATTAGAAATTGACTTTTTAATCATTTTGGATTTATAGTTAATCCTGTAAATAAAGGATATCAATGAACAAGTCCGGCTATAATAGCAAATACAGCTCCTATAGATAATACATAATGGAAATGTGCAACTACATAGT…
CZ-13	CZ13-4	+	+	1	CTGTGTTCTGCTGGTGGTGTATTTTGTAATCATTCAATTGAAGAATTTAATTGTATTGAATAAATTACTTGACGTTGTGAAATTAATCTTTCTCAAATAATAAACAAAAAAAATAAAATTCCTAGTAATGAGATAGAAGATCCAATAGTTGAAACTACATTTCATGTAGTATATGCATCTGGATAATCTGAGTATCGACGAGGTATTCCTGATAGACCTAAAAAATGTTGGGGGAAAAATGTTAAATTTACACCAATAAATATAATTAGAAATTGACTTTTTAATCATTTTGGATTTATAGTTAATCCTGTAAATAAAGGATATCAATGAACAAGTCCGGCTATAATAGCAAATACAGCTCCTATAGATAATACATAATGGAAATGTGCAACTACATAG…
CZ-13	CZ13-5	+	+	1	AACTGTGTTCTGCTGGTGGTGTATTTTGTAATCATTCAATTGAAGAATTTAATTGTATTGAATAAATTACTTGACGTTGTGAAATTAATCTTTCTCAAATAATAAACAAAAAAAATAAAATTCCTAGTAATGAGATAGAAGATCCAATAGTTGAAACTACATTTCATGTAGTATATGCATCTGGATAATCTGAGTATCGACGAGGTATTCCTGATAGACCTAAAAAATGTTGGGGGAAAAATGTTAAATTTACACCAATAAATATAATTAGAAATTGACTTTTTAATCATTTTGGATTTATAGTTAATCCTGTAAATAAAGGATATCAATGAACAAGTCCGGCTATAATAGCAAATACAGCTCCTATAGATAATACATAATGGAAATGTGCAACTACAT…
CZ-13	CZ13-6	+	+	1	CTGTGTTCTGCTGGTGGTGTATTTTGTAATCATTCAATTGAAGAATTTAATTGTATTGAATAAATTACTTGACGTTGTGAAATTAATCTTTCTCAAATAATAAACAAAAAAAATAAAATTCCTAGTAATGAGATAGAAAATCCAATAGTTGAAACTACATTTCAGGTAGTATATGCATCTGGATAATCTGAGTATCGACGAGGTATTCCTGATAGACCTAAAAAATGTTGGGGGAAAAATGTTAAATTTACACCAATAAATATAATTAGAAATTGACTTTTTAATCATTTTGGATTTATAGTTAATCCTGTAAATAAAGGATATCAATGAACAAGTCCGGCTATAATAGCAAATACAGCTCCTATAGATAATACATAATGGAAATGTGCAACTACATAG…
CZ-13	CZ13-7	+	+	1	AACTGTGTTCTGCTGGTGGTGTATTTTGTAATCATTCAATTGAAGAATTTAATTGTATTGAATAAATTACTTGACGTTGTGAAATTAATCTTTCTCAAATAATAAACAAAAAAAATAAAATTCCTAGTAATGAGATAGAAGATCCAATAGTTGAAACTACATTTCATGTAGTATATGCATCTGGATAATCTGAGTATCGACGAGGTATTCCTGATAGACCTAAAAAATGTTGGGGGAAAAATGTTAAATTTACACCAATAAATATAATTAGAAATTGACTTTTTAATCATTTTGGATTTATAGTTAATCCTGTAAATAAAGGATATCAATGAACAAGTCCGGCTATAATAGCAAATACAGCTCCTATAGATAATACATAATGGAAATGTGCAACTACAT…
CZ-13	CZ13-8	+	+	1	GTGTTCTGCTGGTGGTGTATTTTGTAATCATTCAATTCGAAGAATTTAATTCGTATTGAATAAATTACTTGACGTTGTGAAATTAATCTTTCTCAAATAATAAACAAAAAAAATAAAATTCCTAGTAATGAGATAGAAGATCCAATAGTTGAAACTACATTTCATGTAGTATATGCATCTGGATAATCTGAGTATCGACGAGGTATTCCTGATAGACCTAAAAAATGTTGGGGGAAAAATGTTAAATTTACACCAATAAATATAATTAGAAATTGACTTTTTAATCATTTTGGATTTATAGTTAATCCTGTAAATAAAGGATATCAATGAACAAGTCCGGCTATAATAGCAAATACAGCTCCTATAGATAATACATAATGGAAATGTGCAACTACATAG…
CZ-13	CZ13-9	+	+	1	TACTGTGTTCTGCTGGTGGTGTATTTTGTAATCATTCAATTGAAGAATTTAATTGTATTGAATAAATTACTTGACGTTGTGAAATTAATCTTTCTCAAATAATAAACAAAAAAAATAAAATTCCTAGTAATGAGATAGAAGATCCAATAGTTGAAACTACATTTCATGTAGTATATGCATCTGGATAATCTGAGTATCGACGAGGTATTCCTGATAGACCTAAAAAATGTTGGGGGAAAAATGTTAAATTTACACCAATAAATATAATTAGAAATTGACTTTTTAATCATTTTGGATTTATAGTTAATCCTGTAAATAAAGGATATCAATGAACAAGTCCGGCTATAATAGCAAATACAGCTCCTATAGATAATACATAATGGAAATGTGCAACTACAT…
CZ-13	CZ13-10	+	+	1	CTGTGTTCTGCTGGTGGTGTATTTTGTAATCATTCAATTGAAGAATTTAATTGTATTGAATAAATTACTTGACGTTGTGAAATTAATCTTTCTCAAATAATAAACAAAAAAAATAAAATTCCTAGTAATGAGATAGAAGATCCAATAGTTGAAACTACATTTCATGTAGTATATGCATCTGGATAATCTGAGTATCGACGAGGTATTCCTGATAGACCTAAAAAATGTTGGGGGAAAAATGTTAAATTTACACCAATAAATATAATTAGAAATTGACTTTTTAATCATTTTGGATTTATAGTTAATCCTGTAAATAAAGGATATCAATGAACAAGTCCGGCTATAATAGCAAATACAGCTCCTATAGATAATACATAATGGAAATGTGCAACTACATAG…
CZ-13	CZ13-11	+	+	1	AACTGTGTTCTGCTGGTGGTGTATTTTGTAATCATTCAATTGAAGAATTTAATTGTATTGAATAAATTACTTGACGTTGTGAAATTAATCTTTCTCAAATAATAAACAAAAAAAATAAAATTCCTAGTAATGAGATAGAAGATCCAATAGTTGAAACTACATTTCATGTAGTATATGCATCTGGATAATCTGAGTATCGACGAGGTATTCCTGATAGACCTAAAAAATGTTGGGGGAAAAATGTTAAATTTACACCAATAAATATAATTAGAAATTGACTTTTTAATCATTTTGGATTTATAGTTAATCCTGTAAATAAAGGATATCAATGAACAAGTCCGGCTATAATAGCAAATACAGCTCCTATAGATAATACATAATGGAAATGTGCAACTACAT…
CZ-13	CZ13-12	+	+	1	AACTGTGTTCTGCTGGTGGTGTATTTTGTAATCATTCAATTGAAGAATTTAATTGTATTGAATAAATTACTTGACGTTGTGAAATTAATCTTTCTCAAATAATAAACAAAAAAAATAAAATTCCTAGTAATGAGATAGAAGATCCAATAGTTGAAACTACATTTCATGTAGTATATGCATCTGGATAATCTGAGTATCGACGAGGTATTCCTGATAGACCTAAAAAATGTTGGGGGAAAAATGTTAAATTTACACCAATAAATATAATTAGAAATTGACTTTTTAATCATTTTGGATTTATAGTTAATCCTGTAAATAAAGGATATCAATGAACAAGTCCGGCTATAATAGCAAATACAGCTCCTATAGATAATACATAATGGAAATGTGCAACTACAT…
CZ-13	CZ13-13	+	+	1	TAACTGTGTTCTGCTGGTGGTGTATTTTGTAATCATTCAATTGAAGAATTTAATTGTATTGAATAAATTACTTGACGTTGTGAAATTAATCTTTCTCAAATAATAAACAAAAAAAATAAAATTCCTAGTAATGAGATAGAAGATCCAATAGTTGAAACTACATTTCATGTAGTATATGCATCTGGATAATCTGAGTATCGACGAGGTATTCCTGATAGACCTAAAAAATGTTGGGGGAAAAATGTTAAATTTACACCAATAAATATAATTAGAAATTGACTTTTTAATCATTTTGGATTTATAGTTAATCCTGTAAATAAAGGATATCAATGAACAAGTCCGGCTATAATAGCAAATACAGCTCCTATAGATAATACATAATGGAAATGTGCAACTACA…
CZ-13	CZ13-14	+	+	1	TAACTGTGTTCTGCTGGTGGTGTATTTTGTAATCATTCAATTGAAGAATTTAATTGTATTGAATAAATTACTTGACGTTGTGAAATTAATCTTTCTCAAATAATAAACAAAAAAAATAAAATTCCTAGTAATGAGATAGAAGATCCAATAGTTGAAACTACATTTCATGTAGTATATGCATCTGGATAATCTGAGTATCGACGAGGTATTCCTGATAGACCTAAAAAATGTTGGGGGAAAAATGTTAAATTTACACCAATAAATATAATTAGAAATTGACTTTTTAATCATTTTGGATTTATAGTTAATCCTGTAAATAAAGGATATCAATGAACAAGTCCGGCTATAATAGCAAATACAGCTCCTATAGATAATACATAATGGAAATGTGCAACTACA…
CZ-13	CZ13-15	+	+	1	AACTGTGTTCTGCTGGTGGTGTATTTTGTAATCATTCAATTGAAGAATTTAATTGTATTGAATAAATTACTTGACGTTGTGAAATTAATCTTTCTCAAATAATAAACAAAAAAAATAAAATTCCTAGTAATGAGATAGAAGATCCAATAGTTGAAACTACATTTCATGTAGTATATGCATCTGGATAATCTGAGTATCGACGAGGTATTCCTGATAGACCTAAAAAATGTTGGGGGAAAAATGTTAAATTTACACCAATAAATATAATTAGAAATTGACTTTTTAATCATTTTGGATTTATAGTTAATCCTGTAAATAAAGGATATCAATGAACAAGTCCGGCTATAATAGCAAATACAGCTCCTATAGATAATACATAATGGAAATGTGCAACTACAT…
CZ-13	CZ13-16	+	+	1	AACTGTGTTCTGCTGGTGGTGTATTTTGTAATCATTCAATTGAAGAATTTAATTGTATTGAATAAATTACTTGACGTTGTGAAATTAATCTTTCTCAAATAATAAACAAAAAAAATAAAATTCCTAGTAATGAGATAGAAGATCCAATAGTTGAAACTACATTTCATGTAGTATATGCATCTGGATAATCTGAGTATCGACGAGGTATTCCTGATAGACCTAAAAAATGTTGGGGGAAAAATGTTAAATTTACACCAATAAATATAATTAGAAATTGACTTTTTAATCATTTTGGATTTATAGTTAATCCTGTAAATAAAGGATATCAATGAACAAGTCCGGCTATAATAGCAAATACAGCTCCTATAGATAATACATAATGGAAATGTGCAACTACAT…
CZ-13	CZ13-17	+	+	1	TAACTGTGTTCTGCTGGTGGTGTATTTTGTAATCATTCAATTGAAGAATTTAATTGTATTGAATAAATTACTTGACGTTGTGAAATTAATCTTTCTCAAATAATAAACAAAAAAAATAAAATTCCTAGTAATGAGATAGAAGATCCAATAGTTGAAACTACATTTCATGTAGTATATGCATCTGGATAATCTGAGTATCGACGAGGTATTCCTGATAGACCTAAAAAATGTTGGGGGAAAAATGTTAAATTTACACCAATAAATATAATTAGAAATTGACTTTTTAATCATTTTGGATTTATAGTTAATCCTGTAAATAAAGGATATCAATGAACAAGTCCGGCTATAATAGCAAATACAGCTCCTATAGATAATACATAATGGAAATGTGCAACTACA…
CZ-13	CZ13-18	+	+	1	AACTGTGTTCTGCTGGTGGTGTATTTTGTAATCATTCAATTGAAGAATTTAATTGTATTGAATAAATTACTTGACGTTGTGAAATTAATCTTTCTCAAATAATAAACAAAAAAAATAAAATTCCTAGTAATGAGATAGAAGATCCAATAGTTGAAACTACATTTCATGTAGTATATGCATCTGGATAATCTGAGTATCGACGAGGTATTCCTGATAGACCTAAAAAATGTTGGGGGAAAAATGTTAAATTTACACCAATAAATATAATTAGAAATTGACTTTTTAATCATTTTGGATTTATAGTTAATCCTGTAAATAAAGGATATCAATGAACAAGTCCGGCTATAATAGCAAATACAGCTCCTATAGATAATACATAATGGAAATGTGCAACTACAT…
CZ-13	CZ13-19	+	+	1	AACTGTGTTCTGCTGGTGGTGTATTTTGTAATCATTCAATTGAAGAATTTAATTGTATTGAATAAATTACTTGACGTTGTGAAATTAATCTTTCTCAAATAATAAACAAAAAAAATAAAATTCCTAGTAATGAGATAGAAGATCCAATAGTTGAAACTACATTTCATGTAGTATATGCATCTGGATAATCTGAGTATCGACGAGGTATTCCTGATAGACCTAAAAAATGTTGGGGGAAAAATGTTAAATTTACACCAATAAATATAATTAGAAATTGACTTTTTAATCATTTTGGATTTATAGTTAATCCTGTAAATAAAGGATATCAATGAACAAGTCCGGCTATAATAGCAAATACAGCTCCTATAGATAATACATAATGGAAATGTGCAACTACAT…
CZ-13	CZ13-20	+	+	1	AACTGTGTTCTGCTGGTGGTGTATTTTGTAATCATTCAATTGAAGAATTTAATTGTATTGAATAAATTACTTGACGTTGTGAAATTAATCTTTCTCAAATAATAAACAAAAAAAATAAAATTCCTAGTAATGAGATAGAAGATCCAATAGTTGAAACTACATTTCATGTAGTATATGCATCTGGATAATCTGAGTATCGACGAGGTATTCCTGATAGACCTAAAAAATGTTGGGGGAAAAATGTTAAATTTACACCAATAAATATAATTAGAAATTGACTTTTTAATCATTTTGGATTTATAGTTAATCCTGTAAATAAAGGATATCAATGAACAAGTCCGGCTATAATAGCAAATACAGCTCCTATAGATAATACATAATGGAAATGTGCAACTACAT…
CZ-13	CZ13-21	+	+	2	TGTGTTCTGCTGGTGGTGTATTTTGTAATCATTCAATTGAAGAATTTAATTGTATTGAATAAATTACTTGACGTTGTGAAATTAATCTTTCTCAAATAATAAACAAAAAAAATAAAATTCCTAGTAATGAGATAGAAGATCCAATAGTTGAAACTACATTTCATGTAGTATATGCATCTGGATAATCTGAGTATCGACGAGGTATTCCTGATAGGCCTAAAAAATGTTGGGGGAAAAATGTTAAATTTACACCAATAAATATAATTAGAAATTGACTTTTTAATCATTTTGGATTTATAGTTAATCCTGTAAATAAAGGATATCAATGAACAAGTCCGGCTATAATAGCAAATACAGCTCCTATAGATAATACATAATGGAAATGTGCAACTACATAGT…
CZ-13	CZ13-22	+	+	1	TGTGTTCTGCTGGTGGTGTATTTTGTAATCATTCAATTGAAGAATTTAATTGTATTGAATAAATTACTTGACGTTGTGAAATTAATCTTTCTCAAATAATAAACAAAAAAAATAAAATTCCTAGTAATGAGATAGAAGATCCAATAGTTGAAACTACATTTCATGTAGTATATGCATCTGGATAATCTGAGTATCGACGAGGTATTCCTGATAGACCTAAAAAATGTTGGGGGAAAAATGTTAAATTTACACCAATAAATATAATTAGAAATTGACTTTTTAATCATTTTGGATTTATAGTTAATCCTGTAAATAAAGGATATCAATGAACAAGTCCGGCTATAATAGCAAATACAGCTCCTATAGATAATACATAATGGAAATGTGCAACTACATAGT…
CZ-13	CZ13-23	+	+	1	AACTGTGTTCTGCTGGTGGTGTATTTTGTAATCATTCAATTGAAGAATTTAATTGTATTGAATAAATTACTTGACGTTGTGAAATTAATCTTTCTCAAATAATAAACAAAAAAAATAAAATTCCTAGTAATGAGATAGAAGATCCAATAGTTGAAACTACATTTCATGTAGTATATGCATCTGGATAATCTGAGTATCGACGAGGTATTCCTGATAGACCTAAAAAATGTTGGGGGAAAAATGTTAAATTTACACCAATAAATATAATTAGAAATTGACTTTTTAATCATTTTGGATTTATAGTTAATCCTGTAAATAAAGGATATCAATGAACAAGTCCGGCTATAATAGCAAATACAGCTCCTATAGATAATACATAATGGAAATGTGCAACTACAT…
CZ-13	CZ13-24	+	+	1	AACTGTGTTCTGCTGGTGGTGTATTTTGTAATCATTCAATTGAAGAATTTAATTGTATTGAATAAATTACTTGACGTTGTGAAATTAATCTTTCTCAAATAATAAACAAAAAAAATAAAATTCCTAGTAATGAGATAGAAGATCCAATAGTTGAAACTACATTTCATGTAGTATATGCATCTGGATAATCTGAGTATCGACGAGGTATTCCTGATAGACCTAAAAAATGTTGGGGGAAAAATGTTAAATTTACACCAATAAATATAATTAGAAATTGACTTTTTAATCATTTTGGATTTATAGTTAATCCTGTAAATAAAGGATATCAATGAACAAGTCCGGCTATAATAGCAAATACAGCTCCTATAGATAATACATAATGGAAATGTGCAACTACAT…
CZ-13	CZ13-25	+	+	1	AACTGTGTTCTGCTGGTGGTGTATTTTGTAATCATTCAATTGAAGAATTTAATTGTATTGAATAAATTACTTGACGTTGTGAAATTAATCTTTCTCAAATAATAAACAAAAAAAATAAAATTCCTAGTAATGAGATAGAAGATCCAATAGTTGAAACTACATTTCATGTAGTATATGCATCTGGATAATCTGAGTATCGACGAGGTATTCCTGATAGACCTAAAAAATGTTGGGGGAAAAATGTTAAATTTACACCAATAAATATAATTAGAAATTGACTTTTTAATCATTTTGGATTTATAGTTAATCCTGTAAATAAAGGATATCAATGAACAAGTCCGGCTATAATAGCAAATACAGCTCCTATAGATAATACATAATGGAAATGTGCAACTACAT…
CZ-13	CZ13-26	+	+	1	AACTGTGTTCTGCTGGTGGTGTATTTTGTAATCATTCAATTGAAGAATTTAATTGTATTGAATAAATTACTTGACGTTGTGAAATTAATCTTTCTCAAATAATAAACAAAAAAAATAAAATTCCTAGTAATGAGATAGAAGATCCAATAGTTGAAACTACATTTCATGTAGTATATGCATCTGGATAATCTGAGTATCGACGAGGTATTCCTGATAGACCTAAAAAATGTTGGGGGAAAAATGTTAAATTTACACCAATAAATATAATTAGAAATTGACTTTTTAATCATTTTGGATTTATAGTTAATCCTGTAAATAAAGGATATCAATGAACAAGTCCGGCTATAATAGCAAATACAGCTCCTATAGATAATACATAATGGAAATGTGCAACTACAT…
CZ-13	CZ13-27	+	-	2	NA
CZ-13	CZ13-28	+	-	2	NA
CZ-13	CZ13-29	+	-	1	NA
CZ-13	CZ13-30	+	-	1	NA
CZ-13	CZ13-31	+	-	1	NA
CZ-13	CZ13-32	+	-	1	NA
CZ-13	CZ13-33	+	-	1	NA
CZ-13	CZ13-34	+	-	1	NA
CZ-13	CZ13-35	+	-	1	NA
CZ-13	CZ13-36	+	-	1	NA
CZ-13	CZ13-37	+	-	1	NA
CZ-13	CZ13-38	+	-	1	NA
CZ-13	CZ13-39	+	-	1	NA
CZ-13	CZ13-40	+	-	1	NA
CZ-13	CZ13-41	+	-	1	NA
CZ-13	CZ13-42	+	-	1	NA
CZ-13	CZ13-43	+	-	1	NA
CZ-13	CZ13-44	+	-	1	NA
CZ-13	CZ13-45	+	-	1	NA
CZ-13	CZ13-46	+	-	1	NA
CZ-13	CZ13-47	+	-	1	NA
CZ-13	CZ13-48	+	-	1	NA
CZ14	CZ14-1	+	+	1	AACTGTGTTCTGCTGGTGGTGTATTTTGTAATCATTCAATTGAAGAATTTAATTGTATTGAATAAATTACTTGACGTTGTGAAATTAATCTTTCTCAAATAATAAACAAAAAAAATAAAATTCCTAGTAATGAGATAGAAGATCCAATAGTTGAAACTACATTTCATGTAGTATATGCATCTGGATAATCTGAGTATCGACGAGGTATTCCTGATAGACCTAAAAAATGTTGGGGGAAAAATGTTAAATTTACACCAATAAATATAATTAGAAATTGACTTTTTAATCATTTTGGATTTATAGTTAATCCTGTAAATAAAGGATATCAATGAACAAGTCCGGCTATAATAGCAAATACAGCTCCTATAGATAATACATAATGGAAATGTGCAACTACAT…
CZ14	CZ14-2	+	+	1	AACTGTGTTCTGCTGGTGGTGTATTTTGTAATCATTCAATTGAAGAATTTAATTGTATTGAATAAATTACTTGACGTTGTGAAATTAATCTTTCTCAAATAATAAACAAAAAAAATAAAATTCCTAGTAATGAGATAGAAGATCCAATAGTTGAAACTACATTTCATGTAGTATATGCATCTGGATAATCTGAGTATCGACGAGGTATTCCTGATAGACCTAAAAAATGTTGGGGGAAAAATGTTAAATTTACACCAATAAATATAATTAGAAATTGACTTTTTAATCATTTTGGATTTATAGTTAATCCTGTAAATAAAGGATATCAATGAACAAGTCCGGCTATAATAGCAAATACAGCTCCTATAGATAATACATAATGGAAATGTGCAACTACAT…
CZ14	CZ14-3	+	+	1	TGTGTTCTGCTGGTGGTGTATTTTGTAATCATTCAATTGAAGAATTTAATTGTATTGAATAAATTACTTGACGTTGTGAAATTAATCTTTCTCAAATAATAAACAAAAAAAATAAAATTCCTAGTAATGAGATAGAAGATCCAATAGTTGAAACTACATTTCATGTAGTATATGCATCTGGATAATCTGAGTATCGACGAGGTATTCCTGATAGACCTAAAAAATGTTGGGGGAAAAATGTTAAATTTACACCAATAAATATAATTAGAAATTGACTTTTTAATCATTTTGGATTTATAGTTAATCCTGTAAATAAAGGATATCAATGAACAAGTCCGGCTATAATAGCAAATACAGCTCCTATAGATAATACATAATGGAAATGTGCAACTACATAGT…
CZ14	CZ14-4	+	+	1	GTTCTGCTGGTGGTGTATTTTGTAATCATTCAATTGAAGAATTTAATTGTATTGAATAAATTACTTGACGTTGTGAAATTAATCTTTCTCAAATAATAAACAAAAAAAATAAAATTCCTAGTAATGAGATAGAAGATCCAATAGTTGAAACTACATTTCATGTAGTATATGCATCTGGATAATCTGAGTATCGACGAGGTATTCCTGATAGACCTAAAAAATGTTGGGGGAAAAATGTTAAATTTACACCAATAAATATAATTAGAAATTGACTTTTTAATCATTTTGGATTTATAGTTAATCCTGTAAATAAAGGATATCAATGAACAAGTCCGGCTATAATAGCAAATACAGCTCCTATAGATAATACATAATGGAAATGTGCAACTACATAGTAAG…
CZ14	CZ14-5	+	+	1	AACTGTGTTCTGCTGGTGGTGTATTTTGTAATCATTCAATTGAAGAATTTAATTGTATTGAATAAATTACTTGACGTTGTGAAATTAATCTTTCTCAAATAATAAACAAAAAAAATAAAATTCCTAGTAATGAGATAGAAGATCCAATAGTTGAAACTACATTTCATGTAGTATATGCATCTGGATAATCTGAGTATCGACGAGGTATTCCTGATAGACCTAAAAAATGTTGGGGGAAAAATGTTAAATTTACACCAATAAATATAATTAGAAATTGACTTTTTAATCATTTTGGATTTATAGTTAATCCTGTAAATAAAGGATATCAATGAACAAGTCCGGCTATAATAGCAAATACAGCTCCTATAGATAATACATAATGGAAATGTGCAACTACAT…
CZ14	CZ14-6	+	+	1	AACTGTGTTCTGCTGGTGGTGTATTTTGTAATCATTCAATTGAAGAATTTAATTGTATTGAATAAATTACTTGACGTTGTGAAATTAATCTTTCTCAAATAATAAACAAAAAAAATAAAATTCCTAGTAATGAGATAGAAGATCCAATAGTTGAAACTACATTTCATGTAGTATATGCATCTGGATAATCTGAGTATCGACGAGGTATTCCTGATAGACCTAAAAAATGTTGGGGGAAAAATGTTAAATTTACACCAATAAATATAATTAGAAATTGACTTTTTAATCATTTTGGATTTATAGTTAATCCTGTAAATAAAGGATATCAATGAACAAGTCCGGCTATAATAGCAAATACAGCTCCTATAGATAATACATAATGGAAATGTGCAACTACAT…
CZ14	CZ14-7	+	+	1	AACTGTGTTCTGCTGGTGGTGTATTTTGTAATCATTCAATTGAAGAATTTAATTGTATTGAATAAATTACTTGACGTTGTGAAATTAATCTTTCTCAAATAATAAACAAAAAAAATAAAATTCCTAGTAATGAGATAGAAGATCCAATAGTTGAAACTACATTTCATGTAGTATATGCATCTGGATAATCTGAGTATCGACGAGGTATTCCTGATAGACCTAAAAAATGTTGGGGGAAAAATGTTAAATTTACACCAATAAATATAATTAGAAATTGACTTTTTAATCATTTTGGATTTATAGTTAATCCTGTAAATAAAGGATATCAATGAACAAGTCCGGCTATAATAGCAAATACAGCTCCTATAGATAATACATAATGGAAATGTGCAACTACAT…
CZ14	CZ14-8	+	+	1	AACTGTGTTCTGCTGGTGGTGTATTTTGTAATCATTCAATTCGAAGAATTTAATTCGTATTGAATAAATTACTTGACGTTGTGAAATTAATCTTTCTCAAATAATAAACAAAAAAAATAAAATTCCTAGTAATGAGATAGAAGATCCAATAGTTGAAACTACATTTCATGTAGTATATGCATCTGGATAATCTGAGTATCGACGAGGTATTCCTGATAGACCTAAAAAATGTTGGGGGAAAAATGTTAAATTTACACCAATAAATATAATTAGAAATTGACTTTTTAATCATTTTGGATTTATAGTTAATCCTGTAAATAAAGGATATCAATGAACAAGTCCGGCTATAATAGCAAATACAGCTCCTATAGATAATACATAATGGAAATGTGCAACTAC…
CZ14	CZ14-9	+	+	1	TGTGTTCTGCTGGTGGTGTATTTTGTAATCATTCAATTGAAGAATTTAATTGTATTGAATAAATTACTTGACGTTGTGAAATTAATCTTTCTCAAATAATAAACAAAAAAAATAAAATTCCTAGTAATGAGATAGAAGATCCAATAGTTGAAACTACATTTCATGTAGTATATGCATCTGGATAATCTGAGTATCGACGAGGTATTCCTGATAGACCTAAAAAATGTTGGGGGAAAAATGTTAAATTTACACCAATAAATATAATTAGAAATTGACTTTTTAATCATTTTGGATTTATAGTTAATCCTGTAAATAAAGGATATCAATGAACAAGTCCGGCTATAATAGCAAATACAGCTCCTATAGATAATACATAATGGAAATGTGCAACTACATAGT…
CZ14	CZ14-10	+	+	1	TGTGTTCTGCTGGTGGTGTATTTTGTAATCATTCAATTGAAGAATTTAATTGTATTGAATAAATTACTTGACGTTGTGAAATTAATCTTTCTCAAATAATAAACAAAAAAAATAAAATTCCTAGTAATGAGATAGAAGATCCAATAGTTGAAACTACATTTCATGTAGTATATGCATCTGGATAATCTGAGTATCGACGAGGTATTCCTGATAGACCTAAAAAATGTTGGGGGAAAAATGTTAAATTTACACCAATAAATATAATTAGAAATTGACTTTTTAATCATTTTGGATTTATAGTTAATCCTGTAAATAAAGGATATCAATGAACAAGTCCGGCTATAATAGCAAATACAGCTCCTATAGATAATACATAATGGAAATGTGCAACTACATAGT…
CZ14	CZ14-11	+	-	1	NA
CZ14	CZ14-12	+	-	1	NA
CZ14	CZ14-13	+	-	1	NA
CZ14	CZ14-14	+	-	1	NA
CZ14	CZ14-15	+	-	1	NA
CZ14	CZ14-16	+	-	1	NA
CZ14	CZ14-17	+	-	1	NA
CZ14	CZ14-18	+	-	1	NA
CZ14	CZ14-19	+	-	1	NA
CZ14	CZ14-20	+	-	1	NA
CZ14	CZ14-21	+	-	1	NA
CZ14	CZ14-22	+	-	1	NA
CZ14	CZ14-23	+	-	1	NA
CZ14	CZ14-24	+	-	1	NA
CZ14	CZ14-25	+	-	2	NA
CZ14	CZ14-26	+	-	1	NA
CZ14	CZ14-27	+	-	1	NA
CZ14	CZ14-28	+	-	1	NA
CZ14	CZ14-29	+	-	1	NA
CZ14	CZ14-30	+	-	1	NA
CZ14	CZ14-31	+	-	2	NA
CZ14	CZ14-32	+	-	2	NA
CZ14	CZ14-33	+	-	1	NA
CZ14	CZ14-34	+	-	1	NA
CZ14	CZ14-35	+	-	2	NA
CZ14	CZ14-36	+	-	1	NA
CZ14	CZ14-37	+	-	1	NA
CZ14	CZ14-38	+	-	1	NA
CZ14	CZ14-39	+	-	1	NA
CZ14	CZ14-40	+	-	1	NA
CZ14	CZ14-41	+	-	1	NA
CZ14	CZ14-42	+	-	1	NA
CZ14	CZ14-43	+	-	1	NA
CZ14	CZ14-44	+	-	1	NA
CZ14	CZ14-45	+	-	1	NA
CZ14	CZ14-46	+	-	1	NA
CZ14	CZ14-47	+	-	2	NA
CZ14	CZ14-48	+	-	1	NA
CZ15	CZ15-1	+	-	1	NA
CZ15	CZ15-2	+	-	1	NA
CZ15	CZ15-3	+	-	1	NA
CZ15	CZ15-4	+	-	1	NA
CZ15	CZ15-5	+	-	1	NA
CZ15	CZ15-6	+	-	1	NA
CZ15	CZ15-7	+	-	1	NA
CZ15	CZ15-8	+	-	1	NA
CZ15	CZ15-9	+	-	1	NA
CZ15	CZ15-10	+	-	1	NA
CZ15	CZ15-11	+	-	1	NA
CZ15	CZ15-12	+	-	1	NA
CZ15	CZ15-13	+	-	1	NA
CZ15	CZ15-14	+	-	1	NA
CZ15	CZ15-15	+	-	1	NA
CZ15	CZ15-16	+	-	1	NA
CZ15	CZ15-17	+	-	1	NA
CZ15	CZ15-18	+	-	1	NA
CZ15	CZ15-19	+	-	1	NA
CZ15	CZ15-20	+	-	1	NA
CZ15	CZ15-21	+	-	1	NA
CZ15	CZ15-22	+	-	1	NA
CZ15	CZ15-23	+	-	1	NA
CZ15	CZ15-24	+	-	1	NA
CZ15	CZ15-25	+	-	1	NA
CZ15	CZ15-26	+	-	1	NA
CZ15	CZ15-27	+	-	1	NA
CZ15	CZ15-28	+	-	1	NA
CZ15	CZ15-29	+	-	1	NA
CZ15	CZ15-30	+	-	1	NA
CZ15	CZ15-31	+	-	1	NA
CZ15	CZ15-32	+	-	1	NA
CZ15	CZ15-33	+	-	1	NA
CZ15	CZ15-34	+	-	1	NA
CZ15	CZ15-35	+	-	1	NA
CZ15	CZ15-36	+	-	1	NA
CZ15	CZ15-37	+	-	1	NA
CZ15	CZ15-38	+	-	1	NA
CZ15	CZ15-39	+	-	1	NA
CZ15	CZ15-40	+	-	1	NA
CZ15	CZ15-41	+	-	1	NA
CZ15	CZ15-42	+	-	1	NA
CZ15	CZ15-43	+	-	1	NA
CZ15	CZ15-44	+	-	2	NA
CZ15	CZ15-45	+	-	1	NA
CZ15	CZ15-46	+	-	1	NA
CZ15	CZ15-47	+	-	1	NA
CZ15	CZ15-48	+	-	1	NA
CZ16	CZ16-1	+	-	1	NA
CZ16	CZ16-2	+	-	1	NA
CZ16	CZ16-3	+	-	1	NA
CZ16	CZ16-4	+	-	1	NA
CZ16	CZ16-5	+	-	1	NA
CZ16	CZ16-6	+	-	1	NA
CZ16	CZ16-7	+	-	1	NA
CZ16	CZ16-8	+	-	1	NA
CZ16	CZ16-9	+	-	1	NA
CZ16	CZ16-10	+	-	1	NA
CZ16	CZ16-11	+	-	1	NA
CZ16	CZ16-12	+	-	1	NA
CZ16	CZ16-13	+	-	1	NA
CZ16	CZ16-14	+	-	1	NA
CZ16	CZ16-15	+	-	1	NA
CZ16	CZ16-16	+	-	1	NA
CZ16	CZ16-17	+	-	1	NA
CZ16	CZ16-18	+	-	1	NA
CZ16	CZ16-19	+	-	1	NA
CZ16	CZ16-20	+	-	1	NA
CZ16	CZ16-21	+	-	1	NA
CZ16	CZ16-22	+	-	1	NA
CZ16	CZ16-23	+	-	1	NA
CZ16	CZ16-24	+	-	1	NA
CZ16	CZ16-25	+	-	1	NA
CZ16	CZ16-26	+	-	1	NA
CZ16	CZ16-27	+	-	1	NA
CZ16	CZ16-28	+	-	1	NA
CZ16	CZ16-29	+	-	1	NA
CZ16	CZ16-30	+	-	1	NA
CZ16	CZ16-31	+	-	1	NA
CZ16	CZ16-32	+	-	1	NA
CZ17	CZ17-1	+	-	1	NA
CZ17	CZ17-2	+	-	1	NA
CZ17	CZ17-3	+	-	1	NA
CZ17	CZ17-4	+	-	1	NA
CZ17	CZ17-5	+	-	1	NA
CZ17	CZ17-6	+	-	1	NA
CZ17	CZ17-7	+	-	1	NA
CZ17	CZ17-8	+	-	1	NA
CZ17	CZ17-9	+	-	1	NA
CZ17	CZ17-10	+	-	1	NA
CZ17	CZ17-11	+	-	1	NA
CZ17	CZ17-12	+	-	1	NA
CZ17	CZ17-13	+	-	1	NA
CZ17	CZ17-14	+	-	1	NA
CZ18	CZ18-1	+	-	1	NA
CZ18	CZ18-2	+	-	1	NA
CZ18	CZ18-3	+	-	1	NA
CZ18	CZ18-4	+	-	1	NA
CZ18	CZ18-5	+	-	1	NA
CZ18	CZ18-6	+	-	1	NA
CZ18	CZ18-7	+	-	1	NA
CZ18	CZ18-8	+	-	1	NA
CZ18	CZ18-9	+	-	1	NA
CZ18	CZ18-10	+	-	1	NA
CZ18	CZ18-11	+	-	1	NA
CZ18	CZ18-12	+	-	1	NA
CZ18	CZ18-13	+	-	1	NA
CZ18	CZ18-14	+	-	2	NA
CZ18	CZ18-15	+	-	1	NA
CZ18	CZ18-16	+	-	1	NA
CZ18	CZ18-17	+	-	1	NA
CZ18	CZ18-18	+	-	1	NA
CZ18	CZ18-19	+	-	1	NA
CZ18	CZ18-20	+	-	1	NA
CZ18	CZ18-21	+	-	1	NA
CZ18	CZ18-22	+	-	1	NA
CZ18	CZ18-23	+	-	1	NA
CZ18	CZ18-24	+	-	1	NA
CZ18	CZ18-25	+	-	1	NA
CZ18	CZ18-26	+	-	2	NA
CZ18	CZ18-27	+	-	1	NA
CZ18	CZ18-28	+	-	1	NA
CZ18	CZ18-29	+	-	1	NA
CZ18	CZ18-30	+	-	1	NA
CZ18	CZ18-31	+	-	1	NA
CZ18	CZ18-32	+	-	1	NA
CZ18	CZ18-33	+	-	1	NA
CZ18	CZ18-34	+	-	1	NA
CZ18	CZ18-35	+	-	1	NA
CZ18	CZ18-36	+	-	1	NA
CZ18	CZ18-37	+	-	1	NA
CZ18	CZ18-38	+	-	1	NA
CZ18	CZ18-39	+	-	1	NA
CZ18	CZ18-40	+	-	1	NA
CZ18	CZ18-41	+	-	1	NA
CZ18	CZ18-42	+	-	1	NA
CZ18	CZ18-43	+	-	1	NA
CZ18	CZ18-44	+	-	1	NA
CZ18	CZ18-45	+	-	1	NA
CZ18	CZ18-46	+	-	1	NA
CZ18	CZ18-47	+	-	1	NA
CZ18	CZ18-48	+	-	1	NA
CZ19	CZ19-1	+	-	1	NA
CZ19	CZ19-2	+	-	1	NA
CZ19	CZ19-3	+	-	1	NA
CZ19	CZ19-4	+	-	1	NA
CZ19	CZ19-5	+	-	1	NA
CZ19	CZ19-6	+	-	1	NA
CZ19	CZ19-7	+	-	1	NA
CZ19	CZ19-8	+	-	1	NA
CZ19	CZ19-9	+	-	1	NA
CZ19	CZ19-10	+	-	1	NA
CZ19	CZ19-11	+	-	1	NA
CZ19	CZ19-12	+	-	1	NA
CZ19	CZ19-13	+	-	1	NA
CZ19	CZ19-14	+	-	1	NA
CZ19	CZ19-15	+	-	1	NA
CZ19	CZ19-16	+	-	1	NA
CZ19	CZ19-17	+	-	1	NA
CZ19	CZ19-18	+	-	1	NA
CZ19	CZ19-19	+	-	1	NA
CZ19	CZ19-20	+	-	2	NA
CZ19	CZ19-21	+	-	1	NA
CZ19	CZ19-22	+	-	1	NA
CZ19	CZ19-23	+	-	1	NA
CZ19	CZ19-24	+	-	1	NA
CZ19	CZ19-25	+	-	1	NA
CZ19	CZ19-26	+	-	1	NA
CZ19	CZ19-27	+	-	1	NA
CZ19	CZ19-28	+	-	1	NA
CZ19	CZ19-29	+	-	1	NA
CZ19	CZ19-30	+	-	1	NA
CZ19	CZ19-31	+	-	1	NA
CZ19	CZ19-32	+	-	1	NA
CZ19	CZ19-33	+	-	1	NA
CZ19	CZ19-34	+	-	1	NA
CZ19	CZ19-35	+	-	1	NA
CZ19	CZ19-36	+	-	1	NA
CZ19	CZ19-37	+	-	1	NA
CZ19	CZ19-38	+	-	1	NA
CZ19	CZ19-39	+	-	2	NA
CZ19	CZ19-40	+	-	1	NA
CZ19	CZ19-41	+	-	1	NA
CZ19	CZ19-42	+	-	1	NA
CZ19	CZ19-43	+	-	1	NA
CZ19	CZ19-44	+	-	1	NA
CZ19	CZ19-45	+	-	1	NA
CZ19	CZ19-46	+	-	1	NA
CZ19	CZ19-47	+	-	1	NA
CZ19	CZ19-48	+	-	1	NA
HU1	HU1-1	+	-	2	NA
HU1	HU1-2	+	-	2	NA
HU1	HU1-3	+	-	2	NA
HU1	HU1-4	+	-	2	NA
HU1	HU1-5	+	-	2	NA
HU1	HU1-6	+	-	2	NA
HU1	HU1-7	+	-	2	NA
HU1	HU1-8	+	-	2	NA
HU1	HU1-9	+	-	2	NA
HU1	HU1-10	+	-	2	NA
HU2	HU2-1	+	-	2	NA
HU2	HU2-2	+	-	2	NA
HU2	HU2-3	+	-	2	NA
HU2	HU2-4	+	-	2	NA
HU2	HU2-5	+	-	2	NA
HU2	HU2-6	+	-	2	NA
HU2	HU2-7	+	-	2	NA
HU2	HU2-8	+	-	2	NA
HU2	HU2-9	+	-	2	NA
HU2	HU2-10	+	-	2	NA
HU3	HU3-1	+	-	2	NA
HU3	HU3-2	+	-	2	NA
HU3	HU3-3	+	-	2	NA
HU3	HU3-4	+	-	2	NA
HU3	HU3-5	+	-	2	NA
HU3	HU3-6	+	-	2	NA
HU3	HU3-7	+	-	2	NA
HU3	HU3-8	+	-	2	NA
HU4	HU4-1	+	-	2	NA
HU4	HU4-2	+	-	2	NA
HU4	HU4-3	+	-	2	NA
HU4	HU4-4	+	-	2	NA
HU4	HU4-5	+	-	2	NA
HU4	HU4-6	+	-	2	NA
HU5	HU5-1	+	-	2	NA
HU5	HU5-2	+	-	2	NA
HU5	HU5-3	+	-	2	NA
HU5	HU5-4	+	-	2	NA
HU5	HU5-5	+	-	2	NA
HU5	HU5-6	+	-	2	NA
HU5	HU5-7	+	-	2	NA
HU5	HU5-8	+	-	2	NA
HU5	HU5-9	+	-	2	NA
HU5	HU5-10	+	-	2	NA
HU5	HU5-11	+	-	2	NA
HU5	HU5-12	+	-	2	NA
HU5	HU5-13	+	-	2	NA
HU5	HU5-14	+	-	2	NA
HU5	HU5-15	+	-	2	NA
HU5	HU5-16	+	-	2	NA
HU5	HU5-17	+	-	2	NA
HU5	HU5-18	+	-	2	NA
HU6	HU6-1	+	-	2	NA
HU6	HU6-2	+	-	2	NA
HU6	HU6-3	+	-	2	NA
HU6	HU6-4	+	-	2	NA
HU6	HU6-5	+	-	2	NA
HU6	HU6-6	+	-	2	NA
HU6	HU6-7	+	-	2	NA
HU6	HU6-8	+	-	2	NA
HU6	HU6-9	+	-	2	NA
HU6	HU6-10	+	-	2	NA
HU6	HU6-11	+	-	2	NA
HU6	HU6-12	+	-	2	NA
HU6	HU6-13	+	-	2	NA
HU6	HU6-14	+	-	2	NA
HU6	HU6-15	+	-	2	NA
HU6	HU6-16	+	-	2	NA
HU6	HU6-17	+	-	2	NA
HU6	HU6-18	+	-	2	NA
HU6	HU6-19	+	-	2	NA
HU6	HU6-20	+	-	2	NA
HU6	HU6-21	+	-	2	NA
HU6	HU6-22	+	-	1	NA
HU6	HU6-23	+	-	2	NA
HU6	HU6-24	+	-	2	NA
HU6	HU6-25	+	-	2	NA
HU6	HU6-26	+	-	2	NA
HU6	HU6-27	+	-	2	NA
HU7	HU7-1	+	-	2	NA
HU7	HU7-2	+	-	2	NA
HU7	HU7-3	+	-	2	NA
HU7	HU7-4	+	-	2	NA
HU7	HU7-5	+	-	2	NA
HU7	HU7-6	+	-	2	NA
HU7	HU7-7	+	-	2	NA
HU7	HU7-8	+	-	2	NA
HU7	HU7-9	+	-	1	NA
HU7	HU7-10	+	-	2	NA
HU7	HU7-11	+	-	2	NA
HU7	HU7-12	+	-	2	NA
HU7	HU7-13	+	-	2	NA
HU7	HU7-14	+	-	2	NA
HU7	HU7-15	+	-	2	NA
HU7	HU7-16	+	-	1	NA
HU7	HU7-17	+	-	2	NA
HU7	HU7-18	+	-	1	NA
HU7	HU7-19	+	-	2	NA
HU7	HU7-20	+	-	2	NA
HU7	HU7-21	+	-	2	NA
HU7	HU7-22	+	-	2	NA
HU7	HU7-23	+	-	2	NA
HU7	HU7-24	+	-	2	NA
HU7	HU7-25	+	-	2	NA
HU7	HU7-26	+	-	2	NA
HU7	HU7-27	+	-	2	NA
HU7	HU7-28	+	-	2	NA
HU7	HU7-29	+	-	2	NA
HU7	HU7-30	+	-	2	NA
HU7	HU7-31	+	-	2	NA
HU7	HU7-32	+	-	2	NA
HU7	HU7-33	+	-	2	NA
HU7	HU7-34	+	-	2	NA
HU8	HU8-1	+	-	1	NA
HU8	HU8-2	+	-	1	NA
HU8	HU8-3	+	-	1	NA
HU8	HU8-4	+	-	1	NA
HU8	HU8-5	+	-	1	NA
HU8	HU8-6	+	-	2	NA
HU8	HU8-7	+	-	1	NA
HU8	HU8-8	+	-	2	NA
HU8	HU8-9	+	-	1	NA
HU8	HU8-10	+	-	1	NA
HU8	HU8-11	+	-	2	NA
HU8	HU8-12	+	-	1	NA
HU8	HU8-13	+	-	1	NA
HU8	HU8-14	+	-	1	NA
HU8	HU8-15	+	-	1	NA
HU8	HU8-16	+	-	1	NA
HU8	HU8-17	+	-	2	NA
HU8	HU8-18	+	-	1	NA
HU8	HU8-19	+	-	1	NA
HU8	HU8-20	+	-	1	NA
HU8	HU8-21	+	-	1	NA
HU8	HU8-22	+	-	1	NA
HU8	HU8-23	+	-	1	NA
HU8	HU8-24	+	-	1	NA
HU8	HU8-25	+	-	1	NA
HU8	HU8-26	+	-	1	NA
HU8	HU8-27	+	-	1	NA
HU8	HU8-28	+	-	1	NA
HU8	HU8-29	+	-	1	NA
HU8	HU8-30	+	-	2	NA
HU8	HU8-31	+	-	1	NA
HU8	HU8-32	+	-	1	NA
HU8	HU8-33	+	-	1	NA
HU8	HU8-34	+	-	1	NA
HU8	HU8-35	+	-	2	NA
HU8	HU8-36	+	-	2	NA
HU8	HU8-37	+	-	1	NA
HU8	HU8-38	+	-	2	NA
HU8	HU8-39	+	-	1	NA
HU8	HU8-40	+	-	1	NA
HU8	HU8-41	+	-	1	NA
HU9	HU9-1	+	-	1	NA
HU9	HU9-2	+	-	1	NA
HU9	HU9-3	+	-	1	NA
HU9	HU9-4	+	-	1	NA
HU9	HU9-5	+	-	1	NA
HU9	HU9-6	+	-	1	NA
HU9	HU9-7	+	-	1	NA
HU9	HU9-8	+	-	1	NA
HU9	HU9-9	+	-	1	NA
HU9	HU9-10	+	-	1	NA
HU9	HU9-11	+	-	1	NA
HU9	HU9-12	+	-	1	NA
HU9	HU9-13	+	-	1	NA
HU9	HU9-14	+	-	2	NA
HU9	HU9-15	+	-	1	NA
HU9	HU9-16	+	-	1	NA
HU9	HU9-17	+	-	1	NA
HU9	HU9-18	+	-	1	NA
HU9	HU9-19	+	-	1	NA
HU9	HU9-20	+	-	1	NA
HU9	HU9-21	+	-	1	NA
HU9	HU9-22	+	-	1	NA
HU9	HU9-23	+	-	1	NA
HU9	HU9-24	+	-	1	NA
HU9	HU9-25	+	-	1	NA
HU9	HU9-26	+	-	2	NA
HU9	HU9-27	+	-	1	NA
HU9	HU9-28	+	-	2	NA
HU9	HU9-29	+	-	1	NA
HU9	HU9-30	+	-	1	NA
HU9	HU9-31	+	-	2	NA
HU9	HU9-32	+	-	1	NA
HU9	HU9-33	+	-	1	NA
HU9	HU9-34	+	-	1	NA
HU9	HU9-35	+	-	1	NA
HU9	HU9-36	+	-	1	NA
HU9	HU9-37	+	-	1	NA
HU9	HU9-38	+	-	1	NA
HU9	HU9-39	+	-	1	NA
HU9	HU9-40	+	-	1	NA
HU9	HU9-41	+	-	1	NA
HU9	HU9-42	+	-	1	NA
HU9	HU9-43	+	-	1	NA
HU9	HU9-44	+	-	1	NA
HU9	HU9-45	+	-	2	NA
HU9	HU9-46	+	-	1	NA
HU10	HU10-1	+	-	1	NA
HU10	HU10-2	+	-	1	NA
HU10	HU10-3	+	-	1	NA
HU10	HU10-4	+	-	1	NA
HU10	HU10-5	+	-	1	NA
HU10	HU10-6	+	-	1	NA
HU10	HU10-7	+	-	2	NA
HU10	HU10-8	+	-	1	NA
HU10	HU10-9	+	-	1	NA
HU10	HU10-10	+	-	1	NA
HU10	HU10-11	+	-	1	NA
HU10	HU10-12	+	-	1	NA
HU10	HU10-13	+	-	1	NA
HU10	HU10-14	+	-	1	NA
HU10	HU10-15	+	-	1	NA
HU10	HU10-16	+	-	1	NA
HU10	HU10-17	+	-	1	NA
HU10	HU10-18	+	-	1	NA
HU10	HU10-19	+	-	1	NA
HU10	HU10-20	+	-	1	NA
HU10	HU10-21	+	-	1	NA
HU10	HU10-22	+	-	1	NA
HU10	HU10-23	+	-	1	NA
HU10	HU10-24	+	-	1	NA
HU10	HU10-25	+	-	1	NA
HU10	HU10-26	+	-	1	NA
HU10	HU10-27	+	-	1	NA
HU10	HU10-28	+	-	1	NA
HU10	HU10-29	+	-	1	NA
HU10	HU10-30	+	-	1	NA
HU10	HU10-31	+	-	1	NA
HU10	HU10-32	+	-	1	NA
HU10	HU10-33	+	-	1	NA
HU10	HU10-34	+	-	1	NA
HU10	HU10-35	+	-	1	NA
HU10	HU10-36	+	-	1	NA
HU10	HU10-37	+	-	1	NA
HU10	HU10-38	+	-	1	NA
HU10	HU10-39	+	-	1	NA
HU10	HU10-40	+	-	1	NA
HU10	HU10-41	+	-	1	NA
HU10	HU10-42	+	-	1	NA
HU10	HU10-43	+	-	1	NA
HU10	HU10-44	+	-	1	NA
HU11	HU11-1	+	-	1	NA
HU11	HU11-2	+	-	1	NA
HU11	HU11-3	+	-	1	NA
HU11	HU11-4	+	-	1	NA
HU11	HU11-5	+	-	1	NA
HU11	HU11-6	+	-	1	NA
HU11	HU11-7	+	-	1	NA
HU11	HU11-8	+	-	2	NA
HU11	HU11-9	+	-	1	NA
HU11	HU11-10	+	-	1	NA
HU11	HU11-11	+	-	1	NA
HU11	HU11-12	+	-	1	NA
HU11	HU11-13	+	-	1	NA
HU11	HU11-14	+	-	1	NA
HU11	HU11-15	+	-	1	NA
HU11	HU11-16	+	-	1	NA
HU11	HU11-17	+	-	1	NA
HU11	HU11-18	+	-	1	NA
HU11	HU11-19	+	-	1	NA
HU11	HU11-20	+	-	1	NA
HU11	HU11-21	+	-	1	NA
HU11	HU11-22	+	-	1	NA
HU11	HU11-23	+	-	1	NA
HU11	HU11-24	+	-	1	NA
HU11	HU11-25	+	-	1	NA
HU11	HU11-26	+	-	1	NA
HU11	HU11-27	+	-	1	NA
HU11	HU11-28	+	-	1	NA
HU11	HU11-29	+	-	1	NA
HU11	HU11-30	+	-	1	NA
HU11	HU11-31	+	-	1	NA
HU11	HU11-32	+	-	1	NA
HU11	HU11-33	+	-	1	NA
HU11	HU11-34	+	-	1	NA
HU11	HU11-35	+	-	1	NA
HU11	HU11-36	+	-	1	NA
HU11	HU11-37	+	-	1	NA
HU11	HU11-38	+	-	1	NA
HU11	HU11-39	+	-	1	NA
HU11	HU11-40	+	-	1	NA
HU11	HU11-41	+	-	1	NA
HU11	HU11-42	+	-	1	NA
HU11	HU11-43	+	-	1	NA
HU11	HU11-44	+	-	1	NA
HU11	HU11-45	+	-	1	NA
HU11	HU11-46	+	-	1	NA
HU12	HU12-1	+	-	1	NA
HU12	HU12-2	+	-	1	NA
HU12	HU12-3	+	-	1	NA
HU12	HU12-4	+	-	1	NA
HU12	HU12-5	+	-	2	NA
HU12	HU12-6	+	-	1	NA
HU12	HU12-7	+	-	1	NA
HU12	HU12-8	+	-	1	NA
HU12	HU12-9	+	-	1	NA
HU12	HU12-10	+	-	2	NA
HU12	HU12-11	+	-	1	NA
HU12	HU12-12	+	-	1	NA
HU12	HU12-13	+	-	2	NA
HU12	HU12-14	+	-	1	NA
HU12	HU12-15	+	-	1	NA
HU12	HU12-16	+	-	1	NA
HU12	HU12-17	+	-	1	NA
HU12	HU12-18	+	-	1	NA
HU12	HU12-19	+	-	1	NA
HU12	HU12-20	+	-	2	NA
HU12	HU12-21	+	-	2	NA
HU12	HU12-22	+	-	1	NA
HU12	HU12-23	+	-	2	NA
HU12	HU12-24	+	-	1	NA
HU12	HU12-25	+	-	1	NA
HU12	HU12-26	+	-	1	NA
HU12	HU12-27	+	-	1	NA
HU12	HU12-28	+	-	1	NA
HU12	HU12-29	+	-	1	NA
HU12	HU12-30	+	-	2	NA
HU12	HU12-31	+	-	1	NA
HU12	HU12-32	+	-	1	NA
HU12	HU12-33	+	-	1	NA
HU12	HU12-34	+	-	1	NA
HU12	HU12-35	+	-	1	NA
HU12	HU12-36	+	-	2	NA
HU12	HU12-37	+	-	1	NA
HU12	HU12-38	+	-	1	NA
HU12	HU12-39	+	-	2	NA
HU12	HU12-40	+	-	1	NA
HU12	HU12-41	+	-	1	NA
HU12	HU12-42	+	-	1	NA
HU12	HU12-43	+	-	1	NA
HU12	HU12-44	+	-	1	NA
HU12	HU12-45	+	-	2	NA
HU12	HU12-46	+	-	2	NA

## Sheet: Figure_S1
	Figure S1 A gel electrophoresis photograph example showing COI PCR products from Rhagoletis cerasi that have been digested with HaeIII. As indicated with white arrows, HT1 remains un-digested, while HT2 is digested into two fragments.
